# Supplementary material for: IGFBP2 secretion by mammary adipocytes limits breast cancer invasion
Source: Sci Adv. 2023 Jul 12;9(28):eadg1840. doi: 10.1126/sciadv.adg1840 (PMC10337915; doi:10.1126/sciadv.adg1840)
Supplement: Supplementary file 2 — Data S1 to S3 [file sciadv.adg1840_data_s1_to_s3.zip]

Archive with 3 entries (3 files):
- adg1840_Data_S1.xlsx
- adg1840_Data_S2.xlsx
- adg1840_Data_S3.xlsx
