# Supplementary material for: IGFBP2 secretion by mammary adipocytes limits breast cancer invasion
Source: Sci Adv. 2023 Jul 12;9(28):eadg1840. doi: 10.1126/sciadv.adg1840 (PMC10337915; doi:10.1126/sciadv.adg1840)
Supplement: Supplementary file 2 — Data S1 to S3 [file sciadv.adg1840_data_s1_to_s3.zip › adg1840_Data_S1.xlsx]

## Sheet: Secretomes
			Found in … ?					Tunica, D.G. (2009)		Yin, X. (2013)					Reid, S.E. (2017)
SwissProt	Protein	Gene	Burghoff, S. (2011)	Tunica, D.G. (2009)	Yin, X. (2013)	Reid, S.E. (2017)		Location		Extracellular	Plasma membrane	Glycoprotein	Endothelial cell marker		22/0.4 KPa Fwd (log2)	22/0.4 KPa Rev (log2)	Matrigel 4h/22h (log2)	Confluence 1 days/4 day (log2)	Regulated by stiffness?	Regulated by YAP/TAZ (Zanconato et al. Nat Cell Biol 2015)?
P08253	72 kDa type IV collagese	MMP2	Yes	Yes	Yes	Yes		Secreted		Yes		Yes			-1.101	-0.518	-0.68	-0.51	yes
P61769	Beta-2-microglobulin	B2M	Yes	Yes	Yes	Yes		Secreted		Yes		Yes			-0.266	-0.203	-0.523115	-0.0649405
P29279	Connective tissue growth factor	CTGF	Yes	Yes	Yes	Yes		Secreted		Yes		Yes			0.81	0.254	0.441261	-0.329138
P01034	Cystatin-C	CST3, CYTC	Yes	Yes	Yes	Yes		Secreted		Yes		Yes			-0.086	-0.345	0	0.15175
Q12805	EGF-containing fibulin-like extracellular matrix protein 1	FBLN3	Yes	Yes	Yes	Yes		Secreted		Yes		Yes			-0.13	-0.392	1.71004	0.0864897
Q12841	Follistatin-related protein 1	FSTL1	Yes	Yes	Yes	Yes		Secreted		Yes		Yes			0.369	0.027	0.709852	0.265952
P09382	Galectin-1	LGALS1, LEG1	Yes	Yes	Yes	Yes		Secreted		Yes					-0.015	0.029	-0.000104994	-0.134658
P18065	Insulin-like growth factor-binding protein 2	IGFBP2, IBP2	Yes	Yes	Yes	Yes		Secreted		Yes		Yes			0	0.519	0	-0.284942
Q16270	Insulin-like growth factor-binding protein 7	IGFBP-7	Yes	Yes	Yes	Yes		Secreted		Yes		Yes			-0.575	-0.359	0.42	-0.07	yes
O00622	Insulin-like growth factor-binding protein 10	CYR61	Yes	Yes	Yes	Yes		Secreted		Yes					1.211	0.741	0.36	0.08	yes	yes
P03956	Interstitial collagese	MMP1	Yes	Yes	Yes	Yes		Secreted		Yes		Yes			-0.712	-0.397	0	0	yes
Q9Y4K0	Lysyl oxidase homologue 2	LOXL2	Yes	Yes	Yes	Yes		Secreted		Yes		Yes			0.196	0.12	-1.21751	-0.276421
P01033	Metalloproteise Inhibitor 1	TIMP1	Yes	Yes	Yes	Yes		Secreted		Yes		Yes			-0.535	0	0	0
Q13201	Multimerin-1	MMRN1	Yes	Yes	Yes	Yes		Secreted		Yes		Yes			-0.399	-0.686	-0.85	-0.12	yes
Q9H8L6	Multimerin-2	MMRN2	Yes	Yes	Yes	Yes		Secreted		Yes		Yes			-0.148	-0.05	-1.75023	-0.313598
P26022	Pentraxin-related protein PTX3	PTX3	Yes	Yes	Yes	Yes		Secreted		Yes		Yes			1.641	1.198	0	1.08	yes	yes
P05121	Plasminogen activator inhibitor 1	PAI1, SERPINE1	Yes	Yes	Yes	Yes		Secreted		Yes		Yes			0.777	0.507	0.55	0.08	yes	yes
P09486	Secreted protein acidic and rich in cysteine	SPARC	Yes	Yes	Yes	Yes		Secreted		Yes		Yes			-0.4	-0.184	-0.439596	-0.075948
O95084	Serine protease 23	PRSS23, PRS23	Yes	Yes	Yes	Yes		Secreted		Yes		Yes			0.793	0.347	0	0.770892
P04275	von Willebrand factor	vWF	Yes	Yes	Yes	Yes		Secreted		Yes		Yes	Yes		-0.359	0.069	-0.975117	-0.327938
Q08629	Testican-1, SPOCK	TICN1, SPOCK	Yes	Yes	Yes			Secreted		Yes		Yes
P10646	Tissue factor pathway inhibitor	TFPI	Yes	Yes	Yes			Secreted		Yes		Yes
P09341	Growth-regulated alpha protein	CXCL1	Yes	Yes				Secreted
P22692	Insulin-like growth factor-binding protein 4	IGFBP4, IBP4	Yes	Yes				Secreted
P55145	Protein ARMET	ARMET	Yes	Yes				Secreted
P21980	Protein-glutamine gamma-glutamyltransferase 2	TGM2	Yes	Yes				Secreted
P08572	Collagen alpha-2(IV) chain;Canstatin	CO4A2		Yes	Yes	Yes		Secreted		Yes		Yes			-0.271	0.514	-0.599438	0.158982
Q969H8	UPF0556 protein C19orf10	CS010		Yes	Yes	Yes		Secreted		Yes					-0.09	-0.132	-0.109802	0.0561222
P05109	Protein S100-A8;Protein S100-A8, N-termilly processed	S10A8		Yes	Yes	Yes		Secreted		Yes	Yes				0	2.689	0	0
P07602	Proactivator polypeptide;Saposin-A;Saposin-B-Val;Saposin-B;Saposin-C;Saposin-D	SAP		Yes	Yes	Yes		Secreted		Yes		Yes			-0.5	-0.261	-0.532646	-0.416767
P19823		ITIH2		Yes	Yes			Secreted		Yes		Yes
Q9UBP4		DKK3		Yes	Yes			Secreted		Yes		Yes
P31151		S10A7		Yes	Yes			Secreted		Yes
P01023		A2MG		Yes				Secreted
P23142		FBLN1		Yes				Secreted
P05997		CO5A2		Yes				Secreted
Q01638		ILRL1		Yes				Secreted
P0C0L4		CO4A		Yes				Secreted
P05156		CFAI		Yes				Secreted
P06702		S10A9		Yes				Secreted
Q13443	ADAM 9	ADAM9	Yes	Yes				Membrane/Secreted
P17931	Galectin-3	LEG3		Yes	Yes	Yes		Membrane/Secreted		Yes					-0.121	-0.117	-0.293734	-0.114721
Q9UNN8	Endothelial protein C receptor	EPCR		Yes	Yes	Yes		Membrane/Secreted			Yes	Yes	Yes		0.254	0.051	-0.0842948	-0.0764744
P42785	Lysosomal Pro-X carboxypeptidase	PCP		Yes	Yes	Yes		Membrane/Cytoplasm			Yes	Yes			-0.435	-0.308	-0.58	-0.21	yes
P07355	Annexin A2 isoform 1	ANXA2	Yes	Yes	Yes			Membrane		Yes	Yes
P08758	Annexin A5	ANXA5	Yes	Yes				Membrane
P98160	Basement Membrane-specific Heparan Sulfate Proteoglycan core protein	PGBM	Yes	Yes	Yes	Yes		Membrane		Yes		Yes			-0.441	-0.256	-2.32734	-0.69709
P13987	CD59 glycoprotein	CD59	Yes	Yes	Yes	Yes		Membrane		Yes	Yes	Yes			0.156	0.115	0.153966	0.120898
P07996	Thrombospondin-1	TSP1	Yes	Yes	Yes	Yes		Membrane		Yes	Yes	Yes			0.227	0.005	0.448778	-0.93113
P50281	Matrix metalloproteise-14	MMP14		Yes	Yes	Yes		Membrane			Yes				-0.688	-0.137	-1.15901	0.121621
O14672	Disintegrin and metalloproteise domain-containing protein 10	ADA10		Yes	Yes	Yes		Membrane			Yes	Yes			-0.08	0.073	-0.713787	-0.0693505
Q13444		ADA15		Yes				Membrane
P15144	Aminopeptidase N	AMPN		Yes	Yes	Yes		Membrane			Yes	Yes			-0.089	-0.261	-0.809246	-0.331417
P05067	Amyloid beta A4 protein;N-APP;Soluble APP-alpha;Soluble APP-beta;C99;Beta-amyloid protein 42;Beta-amyloid protein 40;C83;P3(42);P3(40);C80;Gamma-secretase C-termil fragment 59;Gamma-secretase C-termil fragment 57;Gamma-secretase C-termil fragment 50;C31	A4		Yes	Yes	Yes		Membrane		Yes	Yes	Yes			-0.454	-0.331	-0.41	0.06	yes
O94985		CSTN1		Yes	Yes			Membrane			Yes	Yes
P13598	Intercellular adhesion molecule 2	ICAM2		Yes	Yes	Yes		Membrane			Yes	Yes	Yes		0.337	0.387	0.383237	0.00681337
Q9NPY3	Complement component C1q receptor	C1QR1		Yes	Yes	Yes		Membrane			Yes	Yes	Yes		-0.195	0.064	-1.29614	-0.0936577
P30530	Tyrosine-protein kise receptor UFO	UFO		Yes	Yes	Yes		Membrane		Yes	Yes	Yes			1.79	1.258	1.44	0.86	yes	yes
P33151	Cadherin-5	CADH5		Yes	Yes	Yes		Membrane			Yes	Yes	Yes		-0.024	0.17	-0.826784	-0.303896
P43121	Cell surface glycoprotein MUC18	MUC18		Yes	Yes	Yes		Membrane			Yes	Yes	Yes		0.213	0.294	-0.00165689	0.230953
Q15904		VAS1		Yes				Membrane
Q99536		VAT1		Yes				Membrane
O95810	Serum deprivation-response protein	SDPR		Yes	Yes	Yes		Membrane			Yes				-0.155	-0.196	-0.174609	0.00542963
P11279	Lysosome-associated membrane glycoprotein 1	LAMP1		Yes	Yes	Yes		Membrane			Yes	Yes			-0.149	0.061	-0.75629	-0.0882541
P07237	Protein disulfide-isomerase	P4HB, PDI	Yes	Yes				Cytoplasm
O43852	Calumenin	CALU		Yes	Yes	Yes		Cytoplasm		Yes		Yes			-0.043	0.233	0.196124	0
O43852	Calumenin	CALU		Yes	Yes	Yes		Cytoplasm		Yes		Yes			-0.156	-0.105	0.0500163	0.243531
P27797	Calreticulin	CALR		Yes	Yes	Yes		Cytoplasm		Yes		Yes			-0.133	-0.062	-0.063041	0.0911563
P30101		PDIA3		Yes				Cytoplasm
Q12907		LMAN2		Yes				Cytoplasm
P07339	Cathepsin D;Cathepsin D light chain;Cathepsin D heavy chain	CATD		Yes	Yes	Yes		Cytoplasm		Yes		Yes			-0.226	-0.148	-0.449583	-0.497169
Q9UHI8	A disintegrin and metalloproteise with thrombospondin motifs 1	ADAMTS1	Yes
O75173	ADAMTS-4	ADAMTS4	Yes
O15123	Angiopoietin-2	ANGP2, ANGPT2	Yes		Yes	Yes				Yes		Yes			0.03	0.706	-0.707456	0.588519
P22004	Bone morphogenetic protein 6	BMP6	Yes
P10909	Clusterin	CLUS, CLU	Yes		Yes	Yes				Yes		Yes			-0.664	-0.581	-1.07	0.52	yes
	Coiled-coil domain-containing protein 80	CCDC80	Yes
P20908	Collagen alpha-1(V) chain	COL5A1, CO5A1	Yes
Q9BXJ0	Complement C1q tumor necrosis factor-related protein 5	C1QTNF5	Yes		Yes	Yes				Yes					-1.159	-0.689	-1.48	0	yes
P08603	Complement factor H	CFH	Yes		Yes					Yes		Yes
O94907	Dickkopf-related protein 1	DKK1	Yes
P35555	Fibrillin-1	FBN1	Yes		Yes	Yes				Yes		Yes			-0.249	-0.449	-1.00063	-1.20268
P35556	Fibrillin-2	FBN2	Yes		Yes	Yes				Yes		Yes			0.599	0.117	0	-0.468879
P02751	Fibronectin, Isoform 1	FN1	Yes		Yes	Yes				Yes		Yes			-1.018	0.645	-1.06984	-0.561053
P06396	Gelsolin	GELS, GSN	Yes
Q99988	Growth/differentiation factor 15	GDF15	Yes
Q96QV1	Hedgehog-interacting protein	HHIP	Yes		Yes	Yes				Yes	Yes	Yes			1.57	1.041	0.54	-0.06	yes
P10145	Interleukin 8	IL8	Yes
Q14767	latent transforming growth factor beta-binding protein 2	LTBP-2	Yes		Yes	Yes				Yes		Yes			-0.062	-0.041	0	-0.354982
Q9NS15	latent transforming growth factor beta-binding protein 3	LTBP3	Yes
Q16363	Laminin subunit alpha-4	LAMA4	Yes		Yes	Yes				Yes		Yes			-0.35	-0.074	-2.02615	-0.236341
P07942	Laminin subunit beta-1	LAMB1	Yes		Yes	Yes				Yes		Yes			-0.21	0.025	-1.20036	-0.0390555
P55268	Laminin subunit beta-2	LAMB2	Yes
P11047	Laminin subunit gamma-1	LAMC1	Yes		Yes	Yes				Yes		Yes			-0.279	0.12	-0.601161	-0.125248
P14174	Macrophage migration inhibitory factor	MIF	Yes		Yes	Yes				Yes					0.073	0.018	-0.0417144	-0.106098
P08493	Matrix Gla protein	MGP	Yes
P16035	Metalloproteise Inhibitor 2	TIMP2	Yes		Yes	Yes				Yes					-1.369	-0.346	-1.21	-0.78	yes
P55001	Microfibrillar-associated protein 2	MFAP2	Yes
P21741	Midkine	MDK, MK	Yes
	Peroxidasin	PXDN	Yes
P01127	Platelet-derived growth factor subunit B	PDGFB	Yes
P52823	Stanniocalcin-1	STC1	Yes
O00391	Sulfhydryl oxidase 1	QSOX1	Yes		Yes	Yes				Yes		Yes			0.155	0.153	0	0
P05452	Tetranectin	TETN, CLEC3B	Yes
P48307	Tissue factor pathway inhibitor 2	TFPI2	Yes		Yes					Yes		Yes
P20062	Transcobalamin-2	TCN2	Yes
Q9GZM7	Tubulointerstitial nephritis antigen-like	TIGL1	Yes		Yes	Yes				Yes		Yes			-0.192	-0.111	-0.596578	-0.0716507
P04083	Annexin A1	ANXA1			Yes	Yes					Yes				0.005	0.034	0.545933	0.0327806
P12429	Annexin A3;Annexin	ANXA3			Yes	Yes					Yes				0.199	0.256	0.599317	-0.0219266
P07384	Calpain-1 catalytic subunit	CAPN1			Yes	Yes					Yes				-0.175	-0.029	0.128731	-0.189271
P17655	Calpain-2 catalytic subunit	CAPN2			Yes	Yes					Yes				-0.015	-0.095	0.00335702	0.0973842
P04632	Calpain small subunit 1	CAPNS1			Yes	Yes					Yes				0.01	0.013	0.204319	-0.0383504
Q9BQT9		CLSTN3			Yes						Yes	Yes
Q02413	Desmoglein-1	DSG1			Yes	Yes					Yes	Yes			-2.157	2.317	0	0
P80303	Nucleobindin-2;Nesfatin-1	NUCB2			Yes	Yes				Yes					-0.269	-0.21	-0.220123	0.0233214
P04745		AMY1C			Yes					Yes		Yes
Q9UBQ6	Exostosin-like 2;Processed exostosin-like 2	EXTL2			Yes	Yes				Yes		Yes			0.157	-0.017	-0.395331	0
Q10472	Polypeptide N-acetylgalactosaminyltransferase 1;Polypeptide N-acetylgalactosaminyltransferase 1 soluble form	GALNT1			Yes	Yes				Yes		Yes			-0.093	-0.233	-0.270587	0.0647886
Q9HAT2	Sialate O-acetylesterase	SIAE			Yes	Yes				Yes		Yes			-0.405	-0.452	-0.52	-0.15	yes
Q16222	UDP-N-acetylhexosamine pyrophosphorylase;UDP-N-acetylgalactosamine pyrophosphorylase;UDP-N-acetylglucosamine pyrophosphorylase	UAP1			Yes	Yes					Yes				0.671	0.449	1.16	0.3	yes
Q06481	Amyloid-like protein 2	APLP2			Yes	Yes					Yes	Yes			-0.097	0.142	-0.203148	-0.0991584
P05120	Plasminogen activator inhibitor 2	SERPINB2			Yes	Yes				Yes		Yes			0.964	-0.053	0.382895	-0.395628
P00750	Tissue-type plasminogen activator;Tissue-type plasminogen activator chain A;Tissue-type plasminogen activator chain B	PLAT			Yes	Yes				Yes		Yes			-0.297	-0.424	0	-0.805981
O00468	Agrin;Agrin N-termil 110 kDa subunit;Agrin C-termil 110 kDa subunit;Agrin C-termil 90 kDa fragment;Agrin C-termil 22 kDa fragment	AGRN			Yes	Yes				Yes		Yes			-0.035	0.503	-1.44312	-0.302338
P12109	Collagen alpha-1(VI) chain	COL6A1			Yes	Yes				Yes		Yes			0	1.135	0	-0.613113
Q99715	Collagen alpha-1(XII) chain	COL12A1			Yes	Yes				Yes		Yes			0.122	1.152	-0.0498188	-0.67217
P39060	Collagen alpha-1(XVIII) chain;Endostatin	COL18A1			Yes	Yes				Yes		Yes			-0.246	0.012	-3.53152	-0.364202
Q96S86		HAPLN3			Yes					Yes
P14543	Nidogen-1	NID1			Yes	Yes				Yes		Yes			-0.905	0.028	1.43469	-0.522214
Q14112	Nidogen-2	NID2			Yes	Yes				Yes		Yes			-1.088	0.066	-1.96438	0
Q32P28	Prolyl 3-hydroxylase 1	LEPRE1			Yes	Yes				Yes		Yes			-0.096	-0.116	-0.410467	0.134412
P21810	Biglycan	BGN			Yes	Yes				Yes		Yes			0.206	0.01	-0.230579	-1.35062
Q92626	Peroxidasin homolog	PXDN			Yes	Yes				Yes		Yes			-0.564	-0.009	-0.865825	-0.373861
Q7Z7G0		ABI3BP			Yes					Yes		Yes
Q9Y240		CLEC11A			Yes					Yes		Yes
Q9NZV1	Cysteine-rich motor neuron 1 protein;Processed cysteine-rich motor neuron 1 protein	CRIM1			Yes	Yes				Yes	Yes	Yes			0.738	0.72	0	0.31	yes	yes
P51858	Hepatoma-derived growth factor	HDGF			Yes	Yes				Yes					-0.101	-0.114	0.443131	-0.190341
Q14766	Latent-transforming growth factor beta-binding protein 1	LTBP1			Yes	Yes				Yes		Yes			-0.13	-0.568	0	0
Q7Z3B1	Neurol growth regulator 1	NEGR1			Yes	Yes					Yes	Yes			1.147	0.548	0	-0.37	yes
P28799	Granulins;Acrogranin;Paragranulin;Granulin-1;Granulin-2;Granulin-3;Granulin-4;Granulin-5;Granulin-6;Granulin-7	GRN			Yes	Yes				Yes		Yes			-0.83	-0.321	0	-0.39	yes
P13164		IFITM1			Yes						Yes
Q9BZM5		ULBP2			Yes					Yes	Yes	Yes
P67809	Nuclease-sensitive element-binding protein 1	YBX1			Yes	Yes				Yes					0.056	0.213	0.440147	0.236019
P25311	Zinc-alpha-2-glycoprotein	AZGP1			Yes	Yes				Yes		Yes			0	2.306	0	0
P05534		HLA-A			Yes						Yes	Yes
P16188		HLA-A			Yes						Yes	Yes
P30508	HLA class I histocompatibility antigen, Cw-7 alpha chain	HLA-C			Yes	Yes					Yes	Yes			-0.011	0.281	-0.132725	0
P30508	HLA class I histocompatibility antigen, Cw-16 alpha chain	HLA-C			Yes	Yes					Yes	Yes			0	0.155	0	0
P30533	Alpha-2-macroglobulin receptor-associated protein	LRPAP1			Yes	Yes				Yes	Yes	Yes			0.043	0.163	0.296885	-0.0915096
P50895	Basal cell adhesion molecule	BCAM			Yes	Yes					Yes	Yes			0.156	0.385	-1.08965	-0.628682
P55290	Cadherin-13	CDH13			Yes	Yes					Yes	Yes			-0.134	0.376	-1.76902	-0.230141
P19022	Cadherin-2	CDH2			Yes	Yes					Yes	Yes			1.079	0.818	0.31	0.18	yes
Q6YHK3	CD109 antigen	CD109			Yes	Yes					Yes	Yes			-0.214	0.044	-0.7272	-0.677154
Q13740	CD166 antigen	ALCAM			Yes	Yes					Yes	Yes			0.875	0.755	1.29	-0.46	yes
P16070	CD44 antigen	CD44			Yes	Yes					Yes	Yes			0.521	0.237	0.499473	-0.0205102
P21926	CD9 antigen	CD9			Yes	Yes					Yes	Yes			0.219	-0.025	-0.0601483	-0.25446
Q86T13	C-type lectin domain family 14 member A	CLEC14A			Yes	Yes					Yes	Yes			-0.043	0.206	-0.755373	-0.163668
Q14118	Dystroglycan;Alpha-dystroglycan;Beta-dystroglycan	DAG1			Yes	Yes				Yes	Yes	Yes			0.447	0.384	-0.17	0.01	yes
P17813	Endoglin	ENG			Yes	Yes					Yes	Yes	Yes		0.609	0.598	1.08	0.32	yes
P54760	Ephrin type-B receptor 4	EPHB4			Yes	Yes					Yes	Yes			0.183	-0.003	-1.06164	0.121352
Q96AP7	Endothelial cell-selective adhesion molecule	ESAM			Yes	Yes					Yes	Yes	Yes		-0.142	0.157	-0.606314	-0.288698
O43155	Leucine-rich repeat transmembrane protein FLRT2	FLRT2			Yes	Yes					Yes	Yes			-0.044	0.017	0	-0.217692
P63244	Guanine nucleotide-binding protein subunit beta-2-like 1	GNB2L1			Yes	Yes					Yes				0.031	-0.004	0.237031	0.141873
P13747	HLA class I histocompatibility antigen, alpha chain E	HLA-E			Yes	Yes					Yes	Yes			-0.503	-0.23	-0.338369	-0.258356
P05362	Intercellular adhesion molecule 1	ICAM1			Yes	Yes				Yes	Yes	Yes	Yes		-0.564	-0.225	0.415785	0.726595
P17301	Integrin alpha-2	ITGA2			Yes	Yes					Yes	Yes			-0.224	-0.213	-0.692103	0.280938
P17301		ITGA2			Yes	Yes					Yes	Yes			-0.273	-0.236	0	0.280938
P08648	Integrin alpha-5;Integrin alpha-5 heavy chain;Integrin alpha-5 light chain	ITGA5			Yes	Yes					Yes	Yes			-0.051	-0.117	0.0568491	0.362765
P23229	Integrin alpha-6;Integrin alpha-6 heavy chain;Integrin alpha-6 light chain	ITGA6			Yes	Yes					Yes	Yes			-0.217	0.059	-0.405452	-0.244044
P05556	Integrin beta-1	ITGB1			Yes	Yes					Yes	Yes	Yes		-0.117	-0.055	-0.0760584	0.211188
P78504		JAG1			Yes						Yes	Yes
Q9Y219	Protein jagged-2	JAG2			Yes	Yes					Yes	Yes			0.185	0.504	0	-0.102655
Q9Y624	Junctiol adhesion molecule A	F11R			Yes	Yes					Yes	Yes			-0.459	-0.069	-0.647894	-0.532079
Q96CX2	BTB/POZ domain-containing protein KCTD12	KCTD12			Yes	Yes					Yes				-0.179	-0.416	-0.293894	0.0501519
Q86UP2	Kinectin	KTN1			Yes	Yes					Yes	Yes			-0.071	-0.235	-0.323366	-0.100658
P01130	Low-density lipoprotein receptor	LDLR			Yes	Yes					Yes	Yes			0.694	0.625	0	0.94	yes
O75197		LRP5			Yes						Yes	Yes
Q9Y5Y7		LYVE1			Yes						Yes	Yes	Yes
P08581		MET			Yes					Yes	Yes	Yes
P11717	Cation-independent mannose-6-phosphate receptor	IGF2R			Yes	Yes					Yes	Yes			-0.517	-0.208	-0.887445	-0.140886
Q9UBG0	C-type mannose receptor 2	MRC2			Yes	Yes					Yes	Yes			-0.13	0.041	-0.664114	0.0185301
Q8N2Q7		NLGN1			Yes						Yes	Yes
Q92823	Neurol cell adhesion molecule	NRCAM			Yes	Yes					Yes	Yes			0.944	0.594	0.27	0.4	yes
O14786	Neuropilin-1	NRP1			Yes	Yes				Yes	Yes	Yes			-0.12	0.082	-1.50772	-0.0935238
O60462	Neuropilin-2	NRP2			Yes	Yes					Yes	Yes			-0.422	0.118	-1.32472	0
Q9P121		NTM			Yes						Yes	Yes
Q9P2E7		PCDH10			Yes						Yes	Yes
Q9NPG4	Protocadherin-12	PCDH12			Yes	Yes					Yes	Yes			-1.135	0.026	0	0
Q9Y5H2		PCDHGA11			Yes						Yes	Yes
O60330		PCDHGA12			Yes						Yes	Yes
Q9Y5F8		PCDHGB7			Yes						Yes	Yes
Q08174	Protocadherin-1	PCDH1			Yes	Yes					Yes	Yes			-0.168	0.259	-0.901473	-0.236446
Q9HC56		PCDH9			Yes						Yes	Yes
Q9BQ51		PDCD1LG2			Yes					Yes	Yes	Yes
P16284	Platelet endothelial cell adhesion molecule	PECAM1			Yes	Yes					Yes	Yes	Yes		-0.203	0.087	-0.930744	-0.239601
Q9Y4D7	Plexin-D1	PLXND1			Yes	Yes					Yes	Yes			-0.248	-0.12	-1.05571	-0.245705
Q13308	Ictive tyrosine-protein kise 7	PTK7			Yes	Yes					Yes	Yes			0.348	0.205	-0.627597	-0.530929
P23468		PTPRD			Yes						Yes	Yes
P10586	Receptor-type tyrosine-protein phosphatase F	PTPRF			Yes	Yes					Yes	Yes			0.784	0.834	0.89	-0.03	yes
Q15262	Receptor-type tyrosine-protein phosphatase kappa	PTPRK			Yes	Yes					Yes	Yes			-0.211	0.109	0.606545	-0.273161
P15151	Poliovirus receptor	PVR			Yes	Yes				Yes	Yes	Yes			0.707	0.438	0.65	0.19	yes
Q92692	Poliovirus receptor-related protein 2	PVRL2			Yes	Yes					Yes	Yes	Yes		0.151	0.214	-0.181577	0.0966603
Q9Y6N7		ROBO1			Yes						Yes	Yes
Q8WZ75	Roundabout homolog 4	ROBO4			Yes	Yes					Yes	Yes			0.598	0.652	0	0.06	yes
P31431	Syndecan-4;Syndecan	SDC4			Yes	Yes				Yes	Yes	Yes			1.271	0.614	-0.35	0	yes
Q92854		SEMA4D			Yes						Yes	Yes
Q9H3T3	Semaphorin-6B	SEMA6B			Yes	Yes					Yes	Yes			0.473	0.667	0	-0.04	yes
P78324	Tyrosine-protein phosphatase non-receptor type substrate 1	SIRPA			Yes	Yes					Yes	Yes			0.116	0.486	-0.422896	-0.250707
Q9NY15	Stabilin-1	STAB1			Yes	Yes					Yes	Yes	Yes		0.185	-0.006	0.0181274	0.372197
P02786	Transferrin receptor protein 1;Transferrin receptor protein 1, serum form	TFRC			Yes	Yes				Yes	Yes	Yes			0.325	0.205	0.0436914	1.19277
P35590	Tyrosine-protein kise receptor Tie-1	TIE1			Yes	Yes					Yes	Yes			-0.632	-0.367	-1.21	-0.54	yes
P35968	Vascular endothelial growth factor receptor 2	KDR			Yes	Yes				Yes	Yes	Yes	Yes		-0.517	-0.195	-0.958451	-0.319306
P35916		FLT4			Yes					Yes	Yes	Yes	Yes
P98155		VLDLR			Yes						Yes	Yes
P80723	Brain acid soluble protein 1	BASP1			Yes	Yes					Yes				0.14	0.098	0.376736	0.00509985
Q9UDY4	DJ homolog subfamily B member 4	DJB4			Yes	Yes					Yes				-0.201	-0.306	0.485984	0.0576482
Q01844	R-binding protein EWS	EWSR1			Yes	Yes					Yes				-0.066	-0.062	-0.246304	-0.0302881
Q9Y2A7	Nck-associated protein 1	NCKAP1			Yes	Yes					Yes				-0.13	-0.08	-0.034109	-0.0741225
Q15599	(+)/H(+) exchange regulatory cofactor NHE-RF2	SLC9A3R2			Yes	Yes					Yes				-0.382	-0.178	-1.30254	-0.466905
Q6NZI2	Polymerase I and transcript release factor	PTRF			Yes	Yes					Yes				-0.1	-0.074	-0.246937	-0.0611059
O60687		SRPX2			Yes					Yes
P27105	Erythrocyte band 7 integral membrane protein	STOM			Yes	Yes					Yes				-0.567	-0.311	-0.56	-0.5	yes
P19021		PAM			Yes					Yes		Yes
P05305		EDN1			Yes					Yes
Q9NQ30	Endothelial cell-specific molecule 1	ESM1			Yes	Yes				Yes		Yes			0.091	0.825	0	-0.223462
Q9NQ30	Endothelial cell-specific molecule 1	ESM1			Yes	Yes				Yes		Yes			0.334	0.397	0	0
Q92520		WNT16			Yes					Yes
P61916	Epididymal secretory protein E1	NPC2			Yes	Yes				Yes		Yes			-0.171	-0.314	-0.565874	-0.445491
Q9BUL8	Programmed cell death protein 10	PDCD10			Yes	Yes					Yes				0.097	0.179	0.0368528	0
P12273		PIP			Yes					Yes		Yes
O95969		SCGB1D2			Yes					Yes
P10599	Thioredoxin	TXN			Yes	Yes				Yes					-0.25	0.332	0.0991392	-0.0464382
P62328		TMSB4X			Yes					Yes
P30740	Leukocyte elastase inhibitor	SERPINB1			Yes	Yes				Yes					-0.503	-0.297	-0.493077	-0.134138
P50453	Serpin B9	SERPINB9			Yes	Yes				Yes					-0.119	-0.21	-0.309955	0.00217915
P12821	Angiotensin-converting enzyme;Angiotensin-converting enzyme, soluble form	ACE			Yes	Yes				Yes	Yes	Yes	Yes		-0.676	0.288	-1.52681	-0.712166
Q9H4A4	Aminopeptidase B	RNPEP			Yes	Yes				Yes					-0.064	-0.074	0.145705	-0.202708
P13497		BMP1			Yes					Yes		Yes
P07858	Cathepsin B;Cathepsin B light chain;Cathepsin B heavy chain	CTSB			Yes	Yes				Yes		Yes			-0.292	-0.334	-0.543196	0.065771
Q9UBR2	Cathepsin Z	CTSZ			Yes	Yes				Yes		Yes			-0.21	-0.12	-0.118579	-0.536255
Q9Y646		CPQ			Yes					Yes		Yes
Q9UHL4		DPP7			Yes					Yes		Yes
Q9NY33	Dipeptidyl peptidase 3	DPP3			Yes	Yes					Yes				0.04	0.057	0.111534	0
Q9NZ08	Endoplasmic reticulum aminopeptidase 1	ERAP1			Yes	Yes				Yes		Yes			-0.118	-0.177	-0.0732638	0.158027
P09958		FURIN			Yes						Yes	Yes
Q92820	Gamma-glutamyl hydrolase	GGH			Yes	Yes				Yes		Yes			-0.312	-0.042	-0.0978893	0
Q92743	Serine protease HTRA1	HTRA1			Yes	Yes				Yes					0.196	0.852	-3.33135	-1.03668
P14735	Insulin-degrading enzyme	IDE			Yes	Yes				Yes	Yes				0.042	0.008	0.26045	0.0481739
P09238		MMP10			Yes					Yes
P54578	Ubiquitin carboxyl-termil hydrolase 14;Ubiquitin carboxyl-termil hydrolase	USP14			Yes	Yes					Yes				0.072	0.026	0.301131	-0.0781965
Q01518	Adenylyl cyclase-associated protein 1	CAP1			Yes	Yes					Yes				-0.384	-0.188	0.225127	-0.0178657
Q01518	Adenylyl cyclase-associated protein 1	CAP1			Yes	Yes					Yes				-0.192	-0.335	0.225127	-0.0178657
P60953	Cell division control protein 42 homolog	CDC42			Yes	Yes					Yes				-0.017	0.073	-0.0799501	0.0175084
Q9BZ76		CNTP3			Yes					Yes	Yes	Yes
P46108	Adapter molecule crk	CRK			Yes	Yes					Yes				0.074	-0.056	0.311647	-0.054772
Q13283	Ras GTPase-activating protein-binding protein 1	G3BP1			Yes	Yes					Yes				0.257	0.157	0.210284	0.17458
Q14393		GAS6			Yes					Yes		Yes
P32455	Interferon-induced guanylate-binding protein 1	GBP1			Yes	Yes				Yes					0.14	-0.105	0.46688	0.0178683
P04899	Guanine nucleotide-binding protein G(i) subunit alpha-2	GI2			Yes	Yes					Yes				-0.126	-0.035	-0.691065	-0.12189
P35052	Glypican-1;Secreted glypican-1	GPC1			Yes	Yes				Yes	Yes	Yes			0.401	0.379	0	0	yes
P49773	Histidine triad nucleotide-binding protein 1	HINT1			Yes	Yes					Yes				0.063	-0.06	-0.386888	-0.0380609
Q13418	Integrin-linked protein kise	ILK			Yes	Yes					Yes				-0.006	0.078	0.0611079	-0.036434
P46940	Ras GTPase-activating-like protein IQGAP1	IQGAP1			Yes	Yes					Yes				-0.148	-0.175	0.199912	-0.0508691
P13861	cAMP-dependent protein kise type II-alpha regulatory subunit	PRKAR2A			Yes	Yes					Yes				-0.106	-0.026	-0.0631556	-0.0268847
Q9NP72	Ras-related protein Rab-18	RAB18			Yes	Yes					Yes				0.113	0.059	0.05097	0.383685
P51148	Ras-related protein Rab-5C	RAB5C			Yes	Yes					Yes				0.013	0.065	-0.36747	0.168881
P63000	Ras-related C3 botulinum toxin substrate 1	RAC1			Yes	Yes					Yes				0.04	0.029	1.92798	0
P11233	Ras-related protein Ral-A	RALA			Yes	Yes					Yes				-0.287	-0.142	-0.281003	-0.0150392
P61224	Ras-related protein Rap-1b;Ras-related protein Rap-1b-like protein	RAP1B			Yes	Yes					Yes				-0.114	-0.03	-0.419799	0.0090935
P01111	GTPase NRas	NRAS			Yes	Yes					Yes				0.085	0.06	-0.0809442	0
P62491		RAB11A			Yes						Yes
P08134	Rho-related GTP-binding protein RhoC	RHOC			Yes	Yes					Yes				-0.051	0	0.211163	0.144722
O75116	Rho-associated protein kise 2	ROCK2			Yes	Yes					Yes				-0.006	0.034	-0.012287	0.0140355
P62070		RRAS2			Yes						Yes
P06703	Protein S100-A6	S100A6			Yes	Yes					Yes				0.005	0.01	0.0511625	0.056416
P60903	Protein S100-A10	S100A10			Yes	Yes					Yes				-0.065	-0.044	0.133953	-0.120792
Q9UH65	Switch-associated protein 70	SWAP70			Yes	Yes					Yes				-0.037	-0.003	0.233443	-0.203041
Q13564	NEDD8-activating enzyme E1 regulatory subunit	E1			Yes	Yes					Yes				-0.078	-0.064	0.0640094	-0.102998
O95782	AP-2 complex subunit alpha-1	AP2A1			Yes	Yes					Yes				-0.038	-0.018	-0.536681	-0.0437031
O94973	AP-2 complex subunit alpha-2	AP2A2			Yes	Yes					Yes				-0.177	-0.129	-0.671386	-0.0886873
P84077		ARF1			Yes						Yes
P62330	ADP-ribosylation factor 6	ARF6			Yes	Yes					Yes				0.146	0.114	-0.0314147	0
P36405	ADP-ribosylation factor-like protein 3	ARL3			Yes	Yes					Yes				-0.16	-0.076	0.0744792	0
P49407	Beta-arrestin-1	ARRB1			Yes	Yes					Yes				-0.399	0.073	-0.457163	-0.124567
O00299	Chloride intracellular channel protein 1	CLIC1			Yes	Yes					Yes				0.035	-0.028	0.0806468	-0.0608869
Q9Y696	Chloride intracellular channel protein 4	CLIC4			Yes	Yes					Yes				0.004	0.037	0.320144	0.0462403
P53618	Coatomer subunit beta	COPB1			Yes	Yes					Yes				-0.121	-0.167	0.199018	0.0596361
Q9H4M9	EH domain-containing protein 1	EHD1			Yes	Yes					Yes				0.186	0.095	0.18955	0.113604
Q9NZN4	EH domain-containing protein 2	EHD2			Yes	Yes					Yes				-0.175	-0.085	-0.484208	-0.250244
P50897	Palmitoyl-protein thioesterase 1	PPT1			Yes	Yes				Yes		Yes			-0.041	-0.23	-0.409347	-0.383634
Q99584	Protein S100-A13	S100A13			Yes	Yes				Yes					0.025	-0.189	0.0528775	0
P55011	Solute carrier family 12 member 2	SLC12A2			Yes	Yes					Yes				-0.288	0.022	-0.278049	-0.272828
P61764	Syntaxin-binding protein 1	STXBP1			Yes	Yes					Yes				0.078	0.127	-0.190267	-0.00883913
O00186	Syntaxin-binding protein 3	STXBP3			Yes	Yes					Yes				-0.098	-0.048	-0.359132	-0.0383679
P49755	Transmembrane emp24 domain-containing protein 10	TMED10			Yes	Yes					Yes	Yes			-0.056	-0.045	-0.243497	0.0381438
Q9P0L0	Vesicle-associated membrane protein-associated protein A	VAPA			Yes	Yes					Yes				-0.108	-0.127	-0.486408	-0.0159218
																				yes
																				yes
																				yes
																				yes	yes
																				yes	yes
																				yes
																				yes
																				yes
																				yes
																				yes
																				yes	yes
																				yes
																				yes
																				yes	yes
																				yes
																				yes
																				yes
																				yes
																				yes
																				yes
																				yes
																				yes	yes
																				yes	yes
																				yes
																				yes
																				yes
																				yes
																				yes	yes
																				yes
																				yes
																				yes
																				yes
																				yes
																				yes
																				yes	yes
																				yes
																				yes
																				yes	yes
																				yes
																				yes
																				yes
																				yes
																				yes
																				yes	yes
																				yes
																				yes
																				yes
																				yes
																				yes
																				yes
																				yes	yes
																				yes
																				yes
																				yes
																				yes	yes
																				yes
																				yes	yes
																				yes
																				yes
																				yes
																				yes
																				yes
																				yes
																				yes
																				yes
																				yes
																				yes
																				yes
																				yes
																				yes
																				yes	yes
																				yes
																				yes
																				yes
																				yes
																				yes	yes
																				yes
																				yes
																				yes
																				yes
																				yes
																				yes
																				yes
																				yes
																				yes
																				yes
																				yes	yes
																				yes
																				yes
																				yes
																				yes	yes
																				yes
																				yes
																				yes
																				yes
																				yes
																				yes
																				yes	yes
																				yes
																				yes
																				yes
																				yes
																				yes
																				yes
																				yes
																				yes
																				yes
																				yes	yes
																				yes
																				yes
																				yes
																				yes
																				yes
																				yes	yes
																				yes
																				yes
																				yes
																				yes
																				yes
																				yes
																				yes	yes
																				yes
																				yes	yes
																				yes	yes
																				yes
																				yes	yes
																				yes
																				yes
																				yes
																				yes
																				yes	yes
																				yes
																				yes
																				yes
																				yes
																				yes
																				yes
																				yes
																				yes
																				yes
																				yes
																				yes
																				yes
																				yes
																				yes
																				yes
																				yes
																				yes
																				yes
																				yes
																				yes
																				yes
																				yes
																				yes
																				yes
																				yes
																				yes
																				yes
																				yes
																				yes
																				yes
																				yes
																				yes
																				yes
																				yes
																				yes
																				yes
																				yes
																				yes
																				yes
																				yes
																				yes
																				yes
																				yes
																				yes
																				yes
																				yes
																				yes
																				yes
																				yes
																				yes
																				yes
																				yes
																				yes	yes
																				yes
																				yes
																				yes
																				yes
																				yes
																				yes
																				yes
																				yes
																				yes
																				yes
																				yes
																				yes
																				yes
																				yes
																				yes
																				yes
																				yes
																				yes
																				yes
																				yes
																				yes
																				yes
																				yes
																				yes	yes
																				yes
																				yes
																				yes
