# Supplementary material for: IGFBP2 secretion by mammary adipocytes limits breast cancer invasion
Source: Sci Adv. 2023 Jul 12;9(28):eadg1840. doi: 10.1126/sciadv.adg1840 (PMC10337915; doi:10.1126/sciadv.adg1840)
Supplement: Supplementary file 2 — Data S1 to S3 [file sciadv.adg1840_data_s1_to_s3.zip › adg1840_Data_S2.xlsx]

## Sheet: Sheet1
ID	Age	BMI	Diagnosis	Sentinel Lymph Node Metastasis	Tumor Diameter (mm)	Grade (DCIS 1-3 or IDC 1-3)	Figure(s)
111	26	27	Normal				3B-H, 5A-C,F, S5
112	23	24	Normal				3B-H, 5A-C,F, S5
114	45	28	Normal				5A-C,F, S5
115	24	29	Normal				3B-H, 5A-C,F, S5
116	43	26	Normal				5A-C,F, S5
120	18	22	Normal				3B-H, 5A-C,F, S5
125	40	27	Normal				5A-C,F, S5
127	40	27	Normal				5A-C,F, S5
301	63	28	DCIS (with a small invasive focus)	0/1	90	2-3	5A,B,D,F
302	64	21	DCIS	0/2	51	2-3	5A,B,D,F
303	64	21	Re-operation for DCIS with small margins, no residual tumor found	0/2			3A
304	41	23	DCIS	0/2	45	2	5A,B,D,F
305	51	23	DCIS	NA	50	3	3A, 5A,B,D,F
306	50	30	DCIS	0/3	55	2-3	5A,B,D,F
307	54	25	DCIS	0/2	70	1-2	5A,B,D,F
501	85	25	IDC	1/2	40	1-2	5A,B,E,F
502	77	25	IDC	2/2	35	2	5A,B,E,F
503	88	23	IDC	0/4	29	2	5A,B,E,F
