# Supplementary material for: IGFBP2 secretion by mammary adipocytes limits breast cancer invasion
Source: Sci Adv. 2023 Jul 12;9(28):eadg1840. doi: 10.1126/sciadv.adg1840 (PMC10337915; doi:10.1126/sciadv.adg1840)
Supplement: Supplementary file 2 — Data S1 to S3 [file sciadv.adg1840_data_s1_to_s3.zip › adg1840_Data_S3.xlsx]

## Sheet: IGFBP2 GFP trap MS
Mass spectrometry analysis of IGFBP2-Clover from TIFF cell conditioned media, added to MDA-MB-231 cell conditioned media and immunoprecipitated with GFP-trap nanobodies.			Individual Analysis																	Grouped analysis						Label-free quantification
			Replicate #1				Replicate #2				Replicate #3				Enrichment											Normalised Abundances
			IGFBP2-Clover		rGFP		IGFBP2-Clover		rGFP		IGFBP2-Clover		rGFP							IGFBP2-Clover		rGFP				IGFBP2-Clover			rGFP
Accession	Description	MW (kDa)	PSMs (#)	Unique Peptides (#)	PSMs (#)	Unique Peptides (#)	PSMs (#)	Unique Peptides (#)	PSMs (#)	Unique Peptides (#)	PSMs (#)	Unique Peptides (#)	PSMs (#)	Unique Peptides (#)	Rep #1	Rep #2	Rep #3	Cumulative		PSMs (#)	Unique Peptides (#)	PSMs (#)	Unique Peptides (#)	Enrichment		Replicate #1	Replicate #2	Replicate #3	Replicate #1	Replicate #2	Replicate #3	Abundance ratio	Adj P value	Variability
P18065	Insulin-like growth factor-binding protein 2 OS=Homo sapiens OX=9606 GN=IGFBP2 PE=1 SV=2	34.8	205	31	0	0	237	29	0	0	411	32	0	0	unique	unique	unique	unique		850	33	0	0	unique		4.63772e+10	3.3841e+10	2.81984e+10	1.96986e+07	2.59676e+07	2.50724e+07	100	7.61828e-17	147
P01344	Insulin-like growth factor II OS=Homo sapiens OX=9606 GN=IGF2 PE=1 SV=1	20.1	10	4	0	0	14	4	0	0	15	4	0	0	unique	unique	unique	unique		39	4	0	0	unique		1056453029	1.4187e+09	1.06632e+09				100	7.61828e-17
Q9H0U4	Ras-related protein Rab-1B OS=Homo sapiens OX=9606 GN=RAB1B PE=1 SV=1	22.2	5	5	3	1	3	1	9	3	3	1	1	1	0.317214	0.333722	14.9229	15.5738		11	2	12	2	0.940303					1.80671e+06	1.252e+06	528872	0.01	7.61828e-17
Q12797	Aspartyl/asparaginyl beta-hydroxylase OS=Homo sapiens OX=9606 GN=ASPH PE=1 SV=3	85.8	2	2	4	3	5	4	5	4	3	2	2	1	0.0951642	1.00117	7.46143	8.55777		10	4	11	5	0.932532					1.47829e+06	3.62473e+06		0.01	7.61828e-17
O14979	Heterogeneous nuclear ribonucleoprotein D-like OS=Homo sapiens OX=9606 GN=HNRNPDL PE=1 SV=3	46.4	0	0	0	0	5	2	4	1	0	0	0	0	0	1.25146	0	1.25146		9	2	7	1	1.31887			387931					100	7.61828e-17
P08729	Keratin, type II cytoskeletal 7 OS=Homo sapiens OX=9606 GN=KRT7 PE=1 SV=5	51.4	3	1	0	0	0	0	6	1	0	0	0	0	unique	0	0	unique		8	1	14	1	0.586163						767220		0.01	7.61828e-17
P15311	Ezrin OS=Homo sapiens OX=9606 GN=EZR PE=1 SV=4	69.4	1	1	0	0	3	1	3	1	3	1	0	0	unique	1.00117	unique	unique		7	1	3	1	2.3935			1.23883e+06					100	7.61828e-17
Q08380	Galectin-3-binding protein OS=Homo sapiens OX=9606 GN=LGALS3BP PE=1 SV=1	65.3	1	1	0	0	4	4	3	3	0	0	2	2	unique	1.33489	0	unique		5	4	5	4	1.02579					1.72701e+06	1.88887e+06	2.46466e+06	0.01	7.61828e-17
O60506	Heterogeneous nuclear ribonucleoprotein Q OS=Homo sapiens OX=9606 GN=SYNCRIP PE=1 SV=2	69.6	1	1	1	1	2	1	4	2	1	1	0	0	0.190328	0.500583	unique	unique		4	1	5	3	0.820628					2.06849e+06	4.09673e+06	1.62821e+06	0.01	7.61828e-17
P11279	Lysosome-associated membrane glycoprotein 1 OS=Homo sapiens OX=9606 GN=LAMP1 PE=1 SV=3	44.9	1	1	2	2	1	1	2	2	2	2	1	1	0.0951642	0.500583	9.94858	10.5443		4	2	5	3	0.820628					7.51858e+06	9.14686e+06		0.01	7.61828e-17
Q92841	Probable ATP-dependent RNA helicase DDX17 OS=Homo sapiens OX=9606 GN=DDX17 PE=1 SV=2	80.2	0	0	3	1	2	1	5	1	1	1	0	0	0	0.400467	unique	unique		4	1	9	1	0.455905					949290	1.13923e+06		0.01	7.61828e-17
P01889	HLA class I histocompatibility antigen, B alpha chain OS=Homo sapiens OX=9606 GN=HLA-B PE=1 SV=3	40.4	1	1	1	1	1	1	2	1	1	1	1	1	0.190328	0.500583	4.97429	5.6652		3	1	4	1	0.769339						1.78196e+06		0.01	7.61828e-17
P62857	40S ribosomal protein S28 OS=Homo sapiens OX=9606 GN=RPS28 PE=1 SV=1	7.8	1	1	0	0	1	1	1	1	1	1	1	1	unique	1.00117	4.97429	unique		3	1	2	1	1.53868		686500	1.83868e+06					100	7.61828e-17
Q14739	Delta(14)-sterol reductase LBR OS=Homo sapiens OX=9606 GN=LBR PE=1 SV=2	70.7	1	1	1	1	1	1	2	1	1	1	1	1	0.190328	0.500583	4.97429	5.6652		3	1	3	1	1.02579						361632		0.01	7.61828e-17
Q5JXB2	Putative ubiquitin-conjugating enzyme E2 N-like OS=Homo sapiens OX=9606 GN=UBE2NL PE=1 SV=1	17.4	1	1	0	0	1	1	1	1	1	1	0	0	unique	1.00117	unique	unique		3	1	1	1	3.07736						1.50998e+06		0.01	7.61828e-17
Q15021	Condensin complex subunit 1 OS=Homo sapiens OX=9606 GN=NCAPD2 PE=1 SV=3	157.1	1	1	0	0	1	1	3	3	1	1	0	0	unique	0.333722	unique	unique		3	1	3	3	1.02579					1.01359e+06	960991	877553	0.01	7.61828e-17
Q9Y5S9	RNA-binding protein 8A OS=Homo sapiens OX=9606 GN=RBM8A PE=1 SV=1	19.9	1	1	0	0	1	1	0	0	1	1	0	0	unique	unique	unique	unique		3	1	0	0	unique			845526					100	7.61828e-17
O95182	NADH dehydrogenase [ubiquinone] 1 alpha subcomplex subunit 7 OS=Homo sapiens OX=9606 GN=NDUFA7 PE=1 SV=3	12.5	1	1	0	0	1	1	1	1	1	1	0	0	unique	1.00117	unique	unique		3	1	1	1	3.07736					897946	1.32826e+06		0.01	7.61828e-17
Q04637	Eukaryotic translation initiation factor 4 gamma 1 OS=Homo sapiens OX=9606 GN=EIF4G1 PE=1 SV=4	175.4	0	0	1	1	2	2	3	3	1	1	0	0	0	0.667444	unique	unique		3	2	4	3	0.769339					1.65467e+06	2.17995e+06		0.01	7.61828e-17
P14868	Aspartate--tRNA ligase, cytoplasmic OS=Homo sapiens OX=9606 GN=DARS1 PE=1 SV=2	57.1	0	0	2	2	3	3	4	4	0	0	0	0	0	0.750875	0	0.750875		3	3	6	5	0.512893					3.7705e+06	5.04049e+06		0.01	7.61828e-17
Q9NP72	Ras-related protein Rab-18 OS=Homo sapiens OX=9606 GN=RAB18 PE=1 SV=1	23	0	0	1	1	2	2	3	3	1	1	0	0	0	0.667444	unique	unique		3	3	4	3	0.769339						3.24523e+06		0.01	7.61828e-17
Q5JWF2	Guanine nucleotide-binding protein G(s) subunit alpha isoforms XLas OS=Homo sapiens OX=9606 GN=GNAS PE=1 SV=2	111	0	0	1	1	2	1	2	1	1	1	0	0	0	1.00117	unique	unique		3	1	3	1	1.02579					728288	904133		0.01	7.61828e-17
Q13151	Heterogeneous nuclear ribonucleoprotein A0 OS=Homo sapiens OX=9606 GN=HNRNPA0 PE=1 SV=1	30.8	0	0	0	0	2	2	3	3	1	1	0	0	0	0.667444	unique	unique		3	2	3	3	1.02579						842185		0.01	7.61828e-17
O60565	Gremlin-1 OS=Homo sapiens OX=9606 GN=GREM1 PE=1 SV=1	20.7	0	0	0	0	0	0	0	0	3	3	0	0	0	0	unique	unique		3	3	0	0	unique		1.34716e+06						100	7.61828e-17
O76061	Stanniocalcin-2 OS=Homo sapiens OX=9606 GN=STC2 PE=1 SV=1	33.2	0	0	0	0	0	0	0	0	3	2	0	0	0	0	unique	unique		3	2	0	0	unique		1.29327e+06	531638					100	7.61828e-17
P53384	Cytosolic Fe-S cluster assembly factor NUBP1 OS=Homo sapiens OX=9606 GN=NUBP1 PE=1 SV=2	34.5	1	1	1	1	1	1	1	1	0	0	0	0	0.190328	1.00117	0	1.19149		2	1	2	1	1.02579						354449		0.01	7.61828e-17
Q9Y2B0	Protein canopy homolog 2 OS=Homo sapiens OX=9606 GN=CNPY2 PE=1 SV=1	20.6	1	1	0	0	1	1	1	1	0	0	0	0	unique	1.00117	0	unique		2	1	1	1	2.05157						1.21777e+06		0.01	7.61828e-17
O60711	Leupaxin OS=Homo sapiens OX=9606 GN=LPXN PE=1 SV=1	43.3	1	1	0	0	1	1	2	2	0	0	0	0	unique	0.500583	0	unique		2	1	2	2	1.02579						2.83078e+06		0.01	7.61828e-17
O60841	Eukaryotic translation initiation factor 5B OS=Homo sapiens OX=9606 GN=EIF5B PE=1 SV=4	138.7	1	1	0	0	1	1	0	0	0	0	0	0	unique	unique	0	unique		2	1	0	0	unique		182477	871310	465535				100	7.61828e-17
P13726	Tissue factor OS=Homo sapiens OX=9606 GN=F3 PE=1 SV=1	33	0	0	1	1	2	2	3	3	0	0	1	1	0	0.667444	0	0.667444		2	2	5	3	0.410314		24425.4	35546					100	7.61828e-17
Q16740	ATP-dependent Clp protease proteolytic subunit, mitochondrial OS=Homo sapiens OX=9606 GN=CLPP PE=1 SV=1	30.2	0	0	1	1	1	1	2	2	1	1	0	0	0	0.500583	unique	unique		2	2	2	2	1.02579					2.34326e+06	3.70663e+06	840658	0.01	7.61828e-17
P84090	Enhancer of rudimentary homolog OS=Homo sapiens OX=9606 GN=ERH PE=1 SV=1	12.3	0	0	0	0	1	1	1	1	1	1	1	1	0	1.00117	4.97429	5.97546		2	1	2	1	1.02579						919845		0.01	7.61828e-17
P55854	Small ubiquitin-related modifier 3 OS=Homo sapiens OX=9606 GN=SUMO3 PE=1 SV=2	11.6	0	0	0	0	1	1	1	1	1	1	0	0	0	1.00117	unique	unique		2	1	1	1	2.05157		754785	1.60022e+06					100	7.61828e-17
Q96EP5	DAZ-associated protein 1 OS=Homo sapiens OX=9606 GN=DAZAP1 PE=1 SV=1	43.4	0	0	0	0	1	1	2	2	1	1	0	0	0	0.500583	unique	unique		2	1	2	2	1.02579						1.42915e+06	1.08902e+06	0.01	7.61828e-17
P80723	Brain acid soluble protein 1 OS=Homo sapiens OX=9606 GN=BASP1 PE=1 SV=2	22.7	0	0	0	0	2	2	1	1	0	0	0	0	0	2.00233	0	2.00233		2	2	1	1	2.05157		2203730	1.53039e+06	1.28741e+06				100	7.61828e-17
P23588	Eukaryotic translation initiation factor 4B OS=Homo sapiens OX=9606 GN=EIF4B PE=1 SV=2	69.1	0	0	0	0	1	1	1	1	1	1	0	0	0	1.00117	unique	unique		2	2	1	1	2.05157			184142					100	7.61828e-17
Q9BQA1	Methylosome protein 50 OS=Homo sapiens OX=9606 GN=WDR77 PE=1 SV=1	36.7	0	0	0	0	1	1	3	3	1	1	0	0	0	0.333722	unique	unique		2	1	3	3	0.683857						1.23407e+06		0.01	7.61828e-17
Q9Y663	Heparan sulfate glucosamine 3-O-sulfotransferase 3A1 OS=Homo sapiens OX=9606 GN=HS3ST3A1 PE=1 SV=1	44.9	0	0	0	0	2	1	0	0	0	0	0	0	0	unique	0	unique		2	1	0	0	unique		489672512	2.81496e+08	2.40765e+08				100	7.61828e-17
Q92504	Zinc transporter SLC39A7 OS=Homo sapiens OX=9606 GN=SLC39A7 PE=1 SV=2	50.1	1	1	0	0	0	0	0	0	0	0	0	0	unique	0	0	unique		1	1	0	0	unique		162260	1.2217e+06	1.01285e+06				100	7.61828e-17
Q9UNH7	Sorting nexin-6 OS=Homo sapiens OX=9606 GN=SNX6 PE=1 SV=1	46.6	1	1	0	0	1	1	1	1	0	0	0	0	unique	1.00117	0	unique		1	1	1	1	1.02579						1.48114e+06		0.01	7.61828e-17
P61225	Ras-related protein Rap-2b OS=Homo sapiens OX=9606 GN=RAP2B PE=1 SV=1	20.5	1	1	0	0	0	0	2	2	0	0	0	0	unique	0	0	unique		1	1	2	2	0.512893						416611		0.01	7.61828e-17
P26368	Splicing factor U2AF 65 kDa subunit OS=Homo sapiens OX=9606 GN=U2AF2 PE=1 SV=4	53.5	1	1	0	0	0	0	1	1	0	0	0	0	unique	0	0	unique		1	1	1	1	1.02579						273159		0.01	7.61828e-17
Q8TC12	Retinol dehydrogenase 11 OS=Homo sapiens OX=9606 GN=RDH11 PE=1 SV=2	35.4	0	0	1	1	1	1	3	3	0	0	0	0	0	0.333722	0	0.333722		1	1	4	3	0.256446					3.31736e+06	2.09858e+06		0.01	7.61828e-17
P11387	DNA topoisomerase 1 OS=Homo sapiens OX=9606 GN=TOP1 PE=1 SV=2	90.7	0	0	1	1	1	1	2	2	0	0	0	0	0	0.500583	0	0.500583		1	1	3	2	0.341928					1.31766e+06		694138	0.01	7.61828e-17
P52732	Kinesin-like protein KIF11 OS=Homo sapiens OX=9606 GN=KIF11 PE=1 SV=2	119.1	0	0	1	1	1	1	2	2	0	0	1	1	0	0.500583	0	0.500583		1	1	4	2	0.256446					1.25313e+06	1.12144e+06		0.01	7.61828e-17
Q9BUJ2	Heterogeneous nuclear ribonucleoprotein U-like protein 1 OS=Homo sapiens OX=9606 GN=HNRNPUL1 PE=1 SV=2	95.7	0	0	1	1	1	1	5	5	0	0	0	0	0	0.200233	0	0.200233		1	1	6	6	0.170964						4.81241e+06		0.01	7.61828e-17
Q99567	Nuclear pore complex protein Nup88 OS=Homo sapiens OX=9606 GN=NUP88 PE=1 SV=2	83.5	0	0	1	1	1	1	1	1	0	0	0	0	0	1.00117	0	1.00117		1	1	2	1	0.512893					554034			0.01	7.61828e-17
P62318	Small nuclear ribonucleoprotein Sm D3 OS=Homo sapiens OX=9606 GN=SNRPD3 PE=1 SV=1	13.9	0	0	1	1	1	1	1	1	0	0	0	0	0	1.00117	0	1.00117		1	1	2	1	0.512893					1.01931e+06	2.29775e+06	309888	0.01	7.61828e-17
O43681	ATPase GET3 OS=Homo sapiens OX=9606 GN=GET3 PE=1 SV=2	38.8	0	0	1	1	1	1	1	1	0	0	0	0	0	1.00117	0	1.00117		1	1	2	2	0.512893						957263		0.01	7.61828e-17
Q8N766	ER membrane protein complex subunit 1 OS=Homo sapiens OX=9606 GN=EMC1 PE=1 SV=1	111.7	0	0	0	0	1	1	2	2	0	0	0	0	0	0.500583	0	0.500583		1	1	2	2	0.512893						6.91812e+06		0.01	7.61828e-17
P30825	High affinity cationic amino acid transporter 1 OS=Homo sapiens OX=9606 GN=SLC7A1 PE=1 SV=1	67.6	0	0	0	0	1	1	1	1	0	0	0	0	0	1.00117	0	1.00117		1	1	1	1	1.02579					881495	966659	726398	0.01	7.61828e-17
Q15836	Vesicle-associated membrane protein 3 OS=Homo sapiens OX=9606 GN=VAMP3 PE=1 SV=3	11.3	0	0	0	0	1	1	0	0	0	0	0	0	0	unique	0	unique		1	1	0	0	unique			285116					100	7.61828e-17
P11166	Solute carrier family 2, facilitated glucose transporter member 1 OS=Homo sapiens OX=9606 GN=SLC2A1 PE=1 SV=2	54	0	0	0	0	1	1	1	1	0	0	0	0	0	1.00117	0	1.00117		1	1	1	1	1.02579		399245	439515	620543				100	7.61828e-17
Q99541	Perilipin-2 OS=Homo sapiens OX=9606 GN=PLIN2 PE=1 SV=2	48	0	0	0	0	1	1	0	0	0	0	0	0	0	unique	0	unique		1	1	0	0	unique			382749					100	7.61828e-17
Q9Y5M8	Signal recognition particle receptor subunit beta OS=Homo sapiens OX=9606 GN=SRPRB PE=1 SV=3	29.7	0	0	0	0	1	1	2	2	0	0	0	0	0	0.500583	0	0.500583		1	1	2	2	0.512893						529036		0.01	7.61828e-17
P14854	Cytochrome c oxidase subunit 6B1 OS=Homo sapiens OX=9606 GN=COX6B1 PE=1 SV=2	10.2	0	0	0	0	1	1	2	2	0	0	0	0	0	0.500583	0	0.500583		1	1	2	2	0.512893						2.47868e+06	885566	0.01	7.61828e-17
P48764	Sodium/hydrogen exchanger 3 OS=Homo sapiens OX=9606 GN=SLC9A3 PE=1 SV=2	92.8	0	0	0	0	1	1	0	0	0	0	0	0	0	unique	0	unique		1	1	0	0	unique		874641	1.57359e+06	1.02114e+06				100	7.61828e-17
P49756	RNA-binding protein 25 OS=Homo sapiens OX=9606 GN=RBM25 PE=1 SV=3	100.1	0	0	0	0	1	1	1	1	0	0	0	0	0	1.00117	0	1.00117		1	1	1	1	1.02579						870422		0.01	7.61828e-17
O43324	Eukaryotic translation elongation factor 1 epsilon-1 OS=Homo sapiens OX=9606 GN=EEF1E1 PE=1 SV=1	19.8	0	0	0	0	1	1	1	1	0	0	0	0	0	1.00117	0	1.00117		1	1	1	1	1.02579						1.16122e+06		0.01	7.61828e-17
Q5JTC6	APC membrane recruitment protein 1 OS=Homo sapiens OX=9606 GN=AMER1 PE=1 SV=2	124	0	0	0	0	1	1	0	0	0	0	0	0	0	unique	0	unique		1	1	0	0	unique		9356202	8.26539e+06					100	7.61828e-17
Q96A33	PAT complex subunit CCDC47 OS=Homo sapiens OX=9606 GN=CCDC47 PE=1 SV=1	55.8	0	0	0	0	1	1	2	2	0	0	0	0	0	0.500583	0	0.500583		1	1	2	2	0.512893						1.07985e+06		0.01	7.61828e-17
Q08945	FACT complex subunit SSRP1 OS=Homo sapiens OX=9606 GN=SSRP1 PE=1 SV=1	81	0	0	0	0	1	1	3	3	0	0	0	0	0	0.333722	0	0.333722		1	1	3	3	0.341928						1.93495e+06		0.01	7.61828e-17
Q15019	Septin-2 OS=Homo sapiens OX=9606 GN=SEPTIN2 PE=1 SV=1	41.5	0	0	0	0	0	0	1	1	1	1	0	0	0	0	unique	unique		1	1	1	1	1.02579						377597		0.01	7.61828e-17
Q5VTU8	ATP synthase subunit epsilon-like protein, mitochondrial OS=Homo sapiens OX=9606 GN=ATP5F1EP2 PE=1 SV=1	5.8	0	0	0	0	0	0	1	1	1	1	0	0	0	0	unique	unique		1	1	1	1	1.02579						6.05683e+06		0.01	7.61828e-17
P20290	Transcription factor BTF3 OS=Homo sapiens OX=9606 GN=BTF3 PE=1 SV=1	22.2	0	0	0	0	0	0	0	0	1	1	0	0	0	0	unique	unique		1	1	0	0	unique		60835.6	252691					100	7.61828e-17
P37235	Hippocalcin-like protein 1 OS=Homo sapiens OX=9606 GN=HPCAL1 PE=1 SV=3	22.3	0	0	0	0	0	0	0	0	1	1	0	0	0	0	unique	unique		1	1	0	0	unique						2.89401e+06	1.45414e+06	0.01	7.61828e-17
O75533	Splicing factor 3B subunit 1 OS=Homo sapiens OX=9606 GN=SF3B1 PE=1 SV=3	145.7	0	0	0	0	0	0	0	0	1	1	0	0	0	0	unique	unique		1	1	0	0	unique		4.06526e+06	2.40451e+06	3.02161e+06				100	7.61828e-17
Q9Y3Y4	Pygopus homolog 1 OS=Homo sapiens OX=9606 GN=PYGO1 PE=1 SV=2	45.1	0	0	0	0	0	0	0	0	1	1	0	0	0	0	unique	unique		1	1	0	0	unique		6.09782e+06	941230	1.23047e+06				100	7.61828e-17
P08727	Keratin, type I cytoskeletal 19 OS=Homo sapiens OX=9606 GN=KRT19 PE=1 SV=4	44.1	0	0	5	1	0	0	5	1	0	0	0	0	0	0	0	0		0	0	15	1	0					1.69987e+06	3.02065e+06	1.27456e+06	0.01	7.61828e-17
P00918	Carbonic anhydrase 2 OS=Homo sapiens OX=9606 GN=CA2 PE=1 SV=2	29.2	0	0	9	1	0	0	0	0	0	0	0	0	0	0	0	0		0	0	11	1	0					1.4463e+07			0.01	7.61828e-17
O95573	Fatty acid CoA ligase Acsl3 OS=Homo sapiens OX=9606 GN=ACSL3 PE=1 SV=3	80.4	0	0	2	1	0	0	2	2	0	0	0	0	0	0	0	0		0	0	5	2	0					1.00006e+06	1.74541e+06		0.01	7.61828e-17
Q92626	Peroxidasin homolog OS=Homo sapiens OX=9606 GN=PXDN PE=1 SV=2	165.2	0	0	2	2	0	0	9	9	0	0	0	0	0	0	0	0		0	0	12	9	0					432130	2.82217e+06	508029	0.01	7.61828e-17
O95881	Thioredoxin domain-containing protein 12 OS=Homo sapiens OX=9606 GN=TXNDC12 PE=1 SV=1	19.2	0	0	1	1	0	0	1	1	0	0	0	0	0	0	0	0		0	0	2	1	0						937580		0.01	7.61828e-17
P32969	60S ribosomal protein L9 OS=Homo sapiens OX=9606 GN=RPL9 PE=1 SV=1	21.9	0	0	1	1	0	0	2	2	0	0	0	0	0	0	0	0		0	0	3	3	0						7.93001e+06		0.01	7.61828e-17
Q9H7E9	UPF0488 protein C8orf33 OS=Homo sapiens OX=9606 GN=C8orf33 PE=1 SV=1	25	0	0	1	1	0	0	0	0	0	0	0	0	0	0	0	0		0	0	1	1	0					472564			0.01	7.61828e-17
Q08397	Lysyl oxidase homolog 1 OS=Homo sapiens OX=9606 GN=LOXL1 PE=1 SV=2	63.1	0	0	1	1	0	0	4	4	0	0	1	1	0	0	0	0		0	0	6	4	0					1.94991e+06	4.6102e+06	2.38546e+06	0.01	7.61828e-17
O95373	Importin-7 OS=Homo sapiens OX=9606 GN=IPO7 PE=1 SV=1	119.4	0	0	1	1	0	0	2	2	0	0	0	0	0	0	0	0		0	0	3	3	0		6589705	1.02328e+07	5.72908e+06	1.29704e+06	2.50925e+06		4.244	7.61828e-17	42.87
P24752	Acetyl-CoA acetyltransferase, mitochondrial OS=Homo sapiens OX=9606 GN=ACAT1 PE=1 SV=1	45.2	0	0	1	1	0	0	4	4	0	0	0	0	0	0	0	0		0	0	5	4	0					595221	3.17143e+06		0.01	7.61828e-17
Q9Y285	Phenylalanine--tRNA ligase alpha subunit OS=Homo sapiens OX=9606 GN=FARSA PE=1 SV=3	57.5	0	0	1	1	0	0	0	0	0	0	0	0	0	0	0	0		0	0	1	1	0					215239			0.01	7.61828e-17
Q15493	Regucalcin OS=Homo sapiens OX=9606 GN=RGN PE=1 SV=1	33.2	0	0	1	1	0	0	1	1	0	0	0	0	0	0	0	0		0	0	2	1	0						5.92661e+06		0.01	7.61828e-17
O75955	Flotillin-1 OS=Homo sapiens OX=9606 GN=FLOT1 PE=1 SV=3	47.3	0	0	1	1	0	0	2	2	0	0	0	0	0	0	0	0		0	0	3	2	0					979742	584862	839071	0.01	7.61828e-17
P46379	Large proline-rich protein BAG6 OS=Homo sapiens OX=9606 GN=BAG6 PE=1 SV=2	119.3	0	0	1	1	0	0	1	1	0	0	0	0	0	0	0	0		0	0	2	1	0						1.35702e+06		0.01	7.61828e-17
O15111	Inhibitor of nuclear factor kappa-B kinase subunit alpha OS=Homo sapiens OX=9606 GN=CHUK PE=1 SV=2	84.6	0	0	1	1	0	0	0	0	0	0	0	0	0	0	0	0		0	0	1	1	0					324310	532002	247895	0.01	7.61828e-17
P40937	Replication factor C subunit 5 OS=Homo sapiens OX=9606 GN=RFC5 PE=1 SV=1	38.5	0	0	1	1	0	0	0	0	0	0	0	0	0	0	0	0		0	0	1	1	0					832311			0.01	7.61828e-17
O75190	DnaJ homolog subfamily B member 6 OS=Homo sapiens OX=9606 GN=DNAJB6 PE=1 SV=2	36.1	0	0	1	1	0	0	1	1	0	0	0	0	0	0	0	0		0	0	1	1	0					456183	709109		0.01	7.61828e-17
Q29RF7	Sister chromatid cohesion protein PDS5 homolog A OS=Homo sapiens OX=9606 GN=PDS5A PE=1 SV=1	150.7	0	0	1	1	0	0	1	1	0	0	0	0	0	0	0	0		0	0	2	1	0					452696			0.01	7.61828e-17
Q7L2E3	ATP-dependent RNA helicase DHX30 OS=Homo sapiens OX=9606 GN=DHX30 PE=1 SV=1	133.9	0	0	1	1	0	0	1	1	0	0	0	0	0	0	0	0		0	0	2	2	0					640804	883683		0.01	7.61828e-17
P49915	GMP synthase [glutamine-hydrolyzing] OS=Homo sapiens OX=9606 GN=GMPS PE=1 SV=1	76.7	0	0	1	1	0	0	4	4	0	0	0	0	0	0	0	0		0	0	5	4	0					638137	780270		0.01	7.61828e-17
O00487	26S proteasome non-ATPase regulatory subunit 14 OS=Homo sapiens OX=9606 GN=PSMD14 PE=1 SV=1	34.6	0	0	0	0	1	1	3	3	0	0	0	0	0	0.333722	0	0.333722		0	0	3	3	0					1.783e+06	3.42097e+06		0.01	7.61828e-17
O95747	Serine/threonine-protein kinase OSR1 OS=Homo sapiens OX=9606 GN=OXSR1 PE=1 SV=1	58	0	0	0	0	1	1	1	1	0	0	0	0	0	1.00117	0	1.00117		0	0	1	1	0					1.18457e+06	1.01033e+06		0.01	7.61828e-17
Q14165	Malectin OS=Homo sapiens OX=9606 GN=MLEC PE=1 SV=1	32.2	0	0	0	0	1	1	2	2	0	0	0	0	0	0.500583	0	0.500583		0	0	2	2	0					2.02604e+06	5.07148e+06		0.01	7.61828e-17
P41250	Glycine--tRNA ligase OS=Homo sapiens OX=9606 GN=GARS1 PE=1 SV=3	83.1	0	0	0	0	0	0	4	3	0	0	0	0	0	0	0	0		0	0	4	3	0						454830		0.01	7.61828e-17
Q9BWF3	RNA-binding protein 4 OS=Homo sapiens OX=9606 GN=RBM4 PE=1 SV=1	40.3	0	0	0	0	0	0	3	3	0	0	0	0	0	0	0	0		0	0	3	3	0					1.35056e+06	1.32232e+06		0.01	7.61828e-17
Q15029	116 kDa U5 small nuclear ribonucleoprotein component OS=Homo sapiens OX=9606 GN=EFTUD2 PE=1 SV=1	109.4	0	0	0	0	0	0	3	3	0	0	0	0	0	0	0	0		0	0	4	3	0						752086		0.01	7.61828e-17
Q96CS3	FAS-associated factor 2 OS=Homo sapiens OX=9606 GN=FAF2 PE=1 SV=2	52.6	0	0	0	0	0	0	2	2	0	0	0	0	0	0	0	0		0	0	2	2	0						1.79556e+06		0.01	7.61828e-17
P18031	Tyrosine-protein phosphatase non-receptor type 1 OS=Homo sapiens OX=9606 GN=PTPN1 PE=1 SV=1	49.9	0	0	0	0	0	0	2	2	0	0	0	0	0	0	0	0		0	0	2	2	0						896127		0.01	7.61828e-17
P21964	Catechol O-methyltransferase OS=Homo sapiens OX=9606 GN=COMT PE=1 SV=2	30	0	0	0	0	0	0	2	2	0	0	0	0	0	0	0	0		0	0	2	2	0						728913		0.01	7.61828e-17
Q92879	CUGBP Elav-like family member 1 OS=Homo sapiens OX=9606 GN=CELF1 PE=1 SV=2	52	0	0	0	0	0	0	2	2	0	0	0	0	0	0	0	0		0	0	2	2	0						939411		0.01	7.61828e-17
Q9UBS4	DnaJ homolog subfamily B member 11 OS=Homo sapiens OX=9606 GN=DNAJB11 PE=1 SV=1	40.5	0	0	0	0	0	0	1	1	0	0	0	0	0	0	0	0		0	0	1	1	0						733515		0.01	7.61828e-17
P12277	Creatine kinase B-type OS=Homo sapiens OX=9606 GN=CKB PE=1 SV=1	42.6	0	0	0	0	0	0	1	1	0	0	0	0	0	0	0	0		0	0	1	1	0						492832	140592	0.01	7.61828e-17
P62306	Small nuclear ribonucleoprotein F OS=Homo sapiens OX=9606 GN=SNRPF PE=1 SV=1	9.7	0	0	0	0	0	0	2	2	0	0	0	0	0	0	0	0		0	0	2	2	0					1.50837e+06	2.27408e+06		0.01	7.61828e-17
Q8WUM0	Nuclear pore complex protein Nup133 OS=Homo sapiens OX=9606 GN=NUP133 PE=1 SV=2	128.9	0	0	0	0	0	0	1	1	0	0	0	0	0	0	0	0		0	0	1	1	0						533493		0.01	7.61828e-17
O14818	Proteasome subunit alpha type-7 OS=Homo sapiens OX=9606 GN=PSMA7 PE=1 SV=1	27.9	0	0	0	0	0	0	2	2	0	0	0	0	0	0	0	0		0	0	3	2	0					962189	1.63304e+06	742706	0.01	7.61828e-17
A0A1B0GTU1	Zinc finger CCCH domain-containing protein 11B OS=Homo sapiens OX=9606 GN=ZC3H11B PE=4 SV=1	88.9	0	0	0	0	0	0	1	1	0	0	0	0	0	0	0	0		0	0	1	1	0						279052		0.01	7.61828e-17
P50897	Palmitoyl-protein thioesterase 1 OS=Homo sapiens OX=9606 GN=PPT1 PE=1 SV=1	34.2	0	0	0	0	0	0	1	1	0	0	0	0	0	0	0	0		0	0	1	1	0						372859		0.01	7.61828e-17
Q02241	Kinesin-like protein KIF23 OS=Homo sapiens OX=9606 GN=KIF23 PE=1 SV=3	110	0	0	0	0	0	0	1	1	0	0	0	0	0	0	0	0		0	0	1	1	0						992258		0.01	7.61828e-17
P21926	CD9 antigen OS=Homo sapiens OX=9606 GN=CD9 PE=1 SV=4	25.4	0	0	0	0	0	0	1	1	0	0	0	0	0	0	0	0		0	0	1	1	0					889159	1.91129e+06		0.01	7.61828e-17
O94906	Pre-mRNA-processing factor 6 OS=Homo sapiens OX=9606 GN=PRPF6 PE=1 SV=1	106.9	0	0	0	0	0	0	2	2	0	0	0	0	0	0	0	0		0	0	2	2	0						2.3162e+06		0.01	7.61828e-17
Q9Y639	Neuroplastin OS=Homo sapiens OX=9606 GN=NPTN PE=1 SV=2	44.4	0	0	0	0	0	0	1	1	0	0	0	0	0	0	0	0		0	0	1	1	0					1.11344e+06	1.03593e+06		0.01	7.61828e-17
P00846	ATP synthase subunit a OS=Homo sapiens OX=9606 GN=MT-ATP6 PE=1 SV=1	24.8	0	0	0	0	0	0	1	1	0	0	0	0	0	0	0	0		0	0	1	1	0						3.55382e+06		0.01	7.61828e-17
Q10471	Polypeptide N-acetylgalactosaminyltransferase 2 OS=Homo sapiens OX=9606 GN=GALNT2 PE=1 SV=1	64.7	0	0	0	0	0	0	1	1	0	0	0	0	0	0	0	0		0	0	1	1	0						383281		0.01	7.61828e-17
Q9H444	Charged multivesicular body protein 4b OS=Homo sapiens OX=9606 GN=CHMP4B PE=1 SV=1	24.9	0	0	0	0	0	0	1	1	0	0	0	0	0	0	0	0		0	0	1	1	0					2.24143e+06	1.9107e+06		0.01	7.61828e-17
Q9HC36	rRNA methyltransferase 3, mitochondrial OS=Homo sapiens OX=9606 GN=MRM3 PE=1 SV=2	47	0	0	0	0	0	0	1	1	0	0	0	0	0	0	0	0		0	0	1	1	0					314134	566834	447882	0.01	7.61828e-17
Q9BRX2	Protein pelota homolog OS=Homo sapiens OX=9606 GN=PELO PE=1 SV=2	43.3	0	0	0	0	0	0	2	2	0	0	0	0	0	0	0	0		0	0	1	1	0					459169	501440		0.01	7.61828e-17
Q9H4A3	Serine/threonine-protein kinase WNK1 OS=Homo sapiens OX=9606 GN=WNK1 PE=1 SV=2	250.6	0	0	0	0	0	0	1	1	0	0	0	0	0	0	0	0		0	0	1	1	0						203606		0.01	7.61828e-17
Q9BW27	Nuclear pore complex protein Nup85 OS=Homo sapiens OX=9606 GN=NUP85 PE=1 SV=1	75	0	0	0	0	0	0	2	2	0	0	0	0	0	0	0	0		0	0	2	2	0					807357	1.34841e+06		0.01	7.61828e-17
Q96T37	RNA-binding protein 15 OS=Homo sapiens OX=9606 GN=RBM15 PE=1 SV=2	107.1	0	0	0	0	0	0	1	1	0	0	0	0	0	0	0	0		0	0	1	1	0						1.80594e+06		0.01	7.61828e-17
P49792	E3 SUMO-protein ligase RanBP2 OS=Homo sapiens OX=9606 GN=RANBP2 PE=1 SV=2	358	0	0	0	0	0	0	1	1	0	0	0	0	0	0	0	0		0	0	1	1	0						734088		0.01	7.61828e-17
Q14318	Peptidyl-prolyl cis-trans isomerase FKBP8 OS=Homo sapiens OX=9606 GN=FKBP8 PE=1 SV=2	44.5	0	0	0	0	0	0	1	1	0	0	0	0	0	0	0	0		0	0	1	1	0						924020		0.01	7.61828e-17
Q9NRP0	Oligosaccharyltransferase complex subunit OSTC OS=Homo sapiens OX=9606 GN=OSTC PE=1 SV=1	16.8	0	0	0	0	0	0	1	1	0	0	0	0	0	0	0	0		0	0	1	1	0						1.69232e+06		0.01	7.61828e-17
Q9Y673	Dolichyl-phosphate beta-glucosyltransferase OS=Homo sapiens OX=9606 GN=ALG5 PE=1 SV=1	36.9	0	0	0	0	0	0	1	1	0	0	0	0	0	0	0	0		0	0	1	1	0					409469	676079	379443	0.01	7.61828e-17
O14929	Histone acetyltransferase type B catalytic subunit OS=Homo sapiens OX=9606 GN=HAT1 PE=1 SV=2	49.5	0	0	0	0	0	0	1	1	0	0	0	0	0	0	0	0		0	0	1	1	0						514070		0.01	7.61828e-17
Q7L014	Probable ATP-dependent RNA helicase DDX46 OS=Homo sapiens OX=9606 GN=DDX46 PE=1 SV=2	117.3	0	0	0	0	0	0	1	1	0	0	0	0	0	0	0	0		0	0	1	1	0						848697		0.01	7.61828e-17
Q9Y3A5	Ribosome maturation protein SBDS OS=Homo sapiens OX=9606 GN=SBDS PE=1 SV=4	28.7	0	0	0	0	0	0	1	1	0	0	0	0	0	0	0	0		0	0	1	1	0						1.73036e+06		0.01	7.61828e-17
Q15031	Leucine--tRNA ligase, mitochondrial OS=Homo sapiens OX=9606 GN=LARS2 PE=1 SV=2	101.9	0	0	0	0	0	0	1	1	0	0	0	0	0	0	0	0		0	0	1	1	0					202991	186552		0.01	7.61828e-17
Q86V48	Leucine zipper protein 1 OS=Homo sapiens OX=9606 GN=LUZP1 PE=1 SV=2	120.2	0	0	0	0	0	0	1	1	0	0	0	0	0	0	0	0		0	0	1	1	0					257454	190733		0.01	7.61828e-17
Q13547	Histone deacetylase 1 OS=Homo sapiens OX=9606 GN=HDAC1 PE=1 SV=1	55.1	0	0	0	0	0	0	2	2	0	0	0	0	0	0	0	0		0	0	2	2	0					1.10304e+06	2.45262e+06		0.01	7.61828e-17
P16435	NADPH--cytochrome P450 reductase OS=Homo sapiens OX=9606 GN=POR PE=1 SV=2	76.6	0	0	0	0	0	0	1	1	0	0	0	0	0	0	0	0		0	0	1	1	0					505717	602815		0.01	7.61828e-17
Q9UQN3	Charged multivesicular body protein 2b OS=Homo sapiens OX=9606 GN=CHMP2B PE=1 SV=1	23.9	0	0	0	0	0	0	2	2	0	0	0	0	0	0	0	0		0	0	1	1	0					714575	817814		0.01	7.61828e-17
Q92878	DNA repair protein RAD50 OS=Homo sapiens OX=9606 GN=RAD50 PE=1 SV=1	153.8	0	0	0	0	0	0	2	2	0	0	0	0	0	0	0	0		0	0	2	2	0						351195		0.01	7.61828e-17
P33992	DNA replication licensing factor MCM5 OS=Homo sapiens OX=9606 GN=MCM5 PE=1 SV=5	82.2	0	0	0	0	0	0	1	1	0	0	0	0	0	0	0	0		0	0	1	1	0						968294		0.01	7.61828e-17
O00762	Ubiquitin-conjugating enzyme E2 C OS=Homo sapiens OX=9606 GN=UBE2C PE=1 SV=1	19.6	0	0	0	0	0	0	1	1	0	0	0	0	0	0	0	0		0	0	1	1	0					1.09803e+06	855992		0.01	7.61828e-17
P63173	60S ribosomal protein L38 OS=Homo sapiens OX=9606 GN=RPL38 PE=1 SV=2	8.2	0	0	0	0	0	0	1	1	0	0	0	0	0	0	0	0		0	0	1	1	0						2.28875e+06		0.01	7.61828e-17
Q16186	Proteasomal ubiquitin receptor ADRM1 OS=Homo sapiens OX=9606 GN=ADRM1 PE=1 SV=2	42.1	0	0	0	0	0	0	1	1	0	0	0	0	0	0	0	0		0	0	1	1	0					326953	445552	226072	0.01	7.61828e-17
P41240	Tyrosine-protein kinase CSK OS=Homo sapiens OX=9606 GN=CSK PE=1 SV=1	50.7	0	0	0	0	0	0	1	1	0	0	0	0	0	0	0	0		0	0	1	1	0						456883		0.01	7.61828e-17
Q53H12	Acylglycerol kinase, mitochondrial OS=Homo sapiens OX=9606 GN=AGK PE=1 SV=2	47.1	0	0	0	0	0	0	1	1	0	0	0	0	0	0	0	0		0	0	1	1	0					403107	866094		0.01	7.61828e-17
P26885	Peptidyl-prolyl cis-trans isomerase FKBP2 OS=Homo sapiens OX=9606 GN=FKBP2 PE=1 SV=2	15.6	0	0	0	0	0	0	1	1	0	0	0	0	0	0	0	0		0	0	1	1	0						1.15337e+06		0.01	7.61828e-17
Q99496	E3 ubiquitin-protein ligase RING2 OS=Homo sapiens OX=9606 GN=RNF2 PE=1 SV=1	37.6	0	0	0	0	0	0	1	1	0	0	0	0	0	0	0	0		0	0	1	1	0						522129		0.01	7.61828e-17
Q04206	Transcription factor p65 OS=Homo sapiens OX=9606 GN=RELA PE=1 SV=2	60.2	0	0	0	0	0	0	2	2	0	0	0	0	0	0	0	0		0	0	2	2	0						935666		0.01	7.61828e-17
Q9Y6N5	Sulfide:quinone oxidoreductase, mitochondrial OS=Homo sapiens OX=9606 GN=SQOR PE=1 SV=1	49.9	0	0	0	0	0	0	1	1	0	0	0	0	0	0	0	0		0	0	1	1	0						786880		0.01	7.61828e-17
O60547	GDP-mannose 4,6 dehydratase OS=Homo sapiens OX=9606 GN=GMDS PE=1 SV=1	41.9	0	0	0	0	0	0	1	1	0	0	0	0	0	0	0	0		0	0	1	1	0						596702		0.01	7.61828e-17
Q9H1K4	Mitochondrial glutamate carrier 2 OS=Homo sapiens OX=9606 GN=SLC25A18 PE=1 SV=1	33.8	0	0	0	0	0	0	1	1	0	0	0	0	0	0	0	0		0	0	1	1	0					2.06739e+06	2.72788e+06		0.01	7.61828e-17
Q15424	Scaffold attachment factor B1 OS=Homo sapiens OX=9606 GN=SAFB PE=1 SV=4	102.6	0	0	0	0	0	0	1	1	0	0	0	0	0	0	0	0		0	0	1	1	0						110523		0.01	7.61828e-17
Q4V328	GRIP1-associated protein 1 OS=Homo sapiens OX=9606 GN=GRIPAP1 PE=1 SV=2	95.9	0	0	0	0	0	0	1	1	0	0	0	0	0	0	0	0		0	0	1	1	0						125474		0.01	7.61828e-17
P49590	Histidine--tRNA ligase, mitochondrial OS=Homo sapiens OX=9606 GN=HARS2 PE=1 SV=1	56.9	0	0	0	0	0	0	1	1	0	0	0	0	0	0	0	0		0	0	1	1	0						486193		0.01	7.61828e-17
Q9UGP8	Translocation protein SEC63 homolog OS=Homo sapiens OX=9606 GN=SEC63 PE=1 SV=2	87.9	0	0	0	0	0	0	1	1	0	0	0	0	0	0	0	0		0	0	1	1	0					910257	936442		0.01	7.61828e-17
Q02809	Procollagen-lysine,2-oxoglutarate 5-dioxygenase 1 OS=Homo sapiens OX=9606 GN=PLOD1 PE=1 SV=2	83.5	0	0	0	0	0	0	1	1	0	0	0	0	0	0	0	0		0	0	1	1	0						1.12805e+06		0.01	7.61828e-17
Q9NZ01	Very-long-chain enoyl-CoA reductase OS=Homo sapiens OX=9606 GN=TECR PE=1 SV=1	36	0	0	0	0	0	0	1	1	0	0	0	0	0	0	0	0		0	0	1	1	0						1.53544e+06		0.01	7.61828e-17
Q15560	Transcription elongation factor A protein 2 OS=Homo sapiens OX=9606 GN=TCEA2 PE=1 SV=1	33.6	0	0	0	0	0	0	1	1	0	0	0	0	0	0	0	0		0	0	1	1	0						2.26944e+06		0.01	7.61828e-17
Q8N5N7	39S ribosomal protein L50, mitochondrial OS=Homo sapiens OX=9606 GN=MRPL50 PE=1 SV=2	18.3	0	0	0	0	0	0	1	1	0	0	0	0	0	0	0	0		0	0	1	1	0						764669		0.01	7.61828e-17
Q9H1Z9	Tetraspanin-10 OS=Homo sapiens OX=9606 GN=TSPAN10 PE=2 SV=1	36.5	0	0	0	0	0	0	1	1	0	0	0	0	0	0	0	0		0	0	1	1	0					1.17149e+06	1.74993e+06		0.01	7.61828e-17
P17252	Protein kinase C alpha type OS=Homo sapiens OX=9606 GN=PRKCA PE=1 SV=4	76.7	0	0	0	0	0	0	1	1	0	0	0	0	0	0	0	0		0	0	1	1	0					651079	630224		0.01	7.61828e-17
Q07866	Kinesin light chain 1 OS=Homo sapiens OX=9606 GN=KLC1 PE=1 SV=2	65.3	0	0	0	0	0	0	1	1	0	0	0	0	0	0	0	0		0	0	1	1	0						1.86979e+06		0.01	7.61828e-17
Q5JTH9	RRP12-like protein OS=Homo sapiens OX=9606 GN=RRP12 PE=1 SV=2	143.6	0	0	0	0	0	0	1	1	0	0	0	0	0	0	0	0		0	0	1	1	0					755374	662767		0.01	7.61828e-17
Q9BYD3	39S ribosomal protein L4, mitochondrial OS=Homo sapiens OX=9606 GN=MRPL4 PE=1 SV=1	34.9	0	0	0	0	0	0	1	1	0	0	0	0	0	0	0	0		0	0	1	1	0						1.82859e+06		0.01	7.61828e-17
Q9Y570	Protein phosphatase methylesterase 1 OS=Homo sapiens OX=9606 GN=PPME1 PE=1 SV=3	42.3	0	0	0	0	0	0	1	1	0	0	0	0	0	0	0	0		0	0	1	1	0						744136		0.01	7.61828e-17
Q8NBT2	Kinetochore protein Spc24 OS=Homo sapiens OX=9606 GN=SPC24 PE=1 SV=3	22.4	0	0	0	0	0	0	1	1	0	0	0	0	0	0	0	0		0	0	1	1	0					452437	402650		0.01	7.61828e-17
Q92777	Synapsin-2 OS=Homo sapiens OX=9606 GN=SYN2 PE=2 SV=4	63	0	0	0	0	0	0	0	0	0	0	0	0	NA	NA	NA	NA		0	0	1	1	0					1.07942e+07	6.53623e+06		0.01	7.61828e-17
Q5TEC6	Histone H3-7 OS=Homo sapiens OX=9606 GN=H3-7 PE=1 SV=1	15.4	0	0	0	0	0	0	0	0	0	0	0	0	NA	NA	NA	NA		0	0	0	0	0					3.88535e+06	3.38876e+06		0.01	7.61828e-17
P28288	ATP-binding cassette sub-family D member 3 OS=Homo sapiens OX=9606 GN=ABCD3 PE=1 SV=1	75.4	0	0	0	0	1	1	1	1	0	0	0	0	0	1.00117	0	1.00117		1	1	1	1	1.02579			4.3422e+06		935884	1.52234e+06		3.638	1.68255e-15	36.42
Q13242	Serine/arginine-rich splicing factor 9 OS=Homo sapiens OX=9606 GN=SRSF9 PE=1 SV=1	25.5	0	0	0	0	1	1	1	1	1	1	0	0	0	1.00117	unique	unique		2	2	1	1	2.05157		186489	2.66637e+06				286787	2.459	2.76111e-11	260.7
P19784	Casein kinase II subunit alpha' OS=Homo sapiens OX=9606 GN=CSNK2A2 PE=1 SV=1	41.2	0	0	0	0	0	0	1	1	0	0	0	0	0	0	0	0		0	0	1	1	0		22422.2				506371		0.044	2.30389e-10	0
O60488	Long-chain-fatty-acid--CoA ligase 4 OS=Homo sapiens OX=9606 GN=ACSL4 PE=1 SV=2	79.1	3	3	2	1	3	3	6	6	1	1	1	1	0.285493	0.500583	4.97429	5.76037		7	4	8	5	0.897562		303893	502425	713913	1.1366e+06	3.47749e+06		0.05	3.85419e-09	0
O60763	General vesicular transport factor p115 OS=Homo sapiens OX=9606 GN=USO1 PE=1 SV=2	107.8	0	0	0	0	0	0	1	1	0	0	0	0	0	0	0	0		0	0	1	1	0		68242.5				1.29537e+06		0.053	1.04078e-08	0
Q99436	Proteasome subunit beta type-7 OS=Homo sapiens OX=9606 GN=PSMB7 PE=1 SV=1	29.9	0	0	0	0	0	0	0	0	1	1	0	0	0	0	unique	unique		1	1	0	0	unique		147810					2.52196e+06	0.059	9.13906e-08	0
Q8TCJ2	Dolichyl-diphosphooligosaccharide--protein glycosyltransferase subunit STT3B OS=Homo sapiens OX=9606 GN=STT3B PE=1 SV=1	93.6	0	0	0	0	0	0	1	1	0	0	0	0	0	0	0	0		0	0	1	1	0		63228.9				907197		0.07	2.3898e-06	0
Q9UG63	ATP-binding cassette sub-family F member 2 OS=Homo sapiens OX=9606 GN=ABCF2 PE=1 SV=2	71.2	0	0	0	0	0	0	1	1	0	0	0	0	0	0	0	0		0	0	1	1	0		154611			2.20258e+06	2.42472e+06	736692	0.07	2.68643e-06	14.95
Q9H299	SH3 domain-binding glutamic acid-rich-like protein 3 OS=Homo sapiens OX=9606 GN=SH3BGRL3 PE=1 SV=1	10.4	1	1	0	0	2	2	1	1	1	1	0	0	unique	2.00233	unique	unique		4	2	1	1	4.10314			1.54232e+06	730672	524850		898737	1.392	3.65358e-06	30.84
P16949	Stathmin OS=Homo sapiens OX=9606 GN=STMN1 PE=1 SV=3	17.3	0	0	0	0	1	1	1	1	1	1	0	0	0	1.00117	unique	unique		2	2	1	1	2.05157		383788	2.96397e+06	520442	345864	1.71737e+06	435979	1.34	6.95793e-06	84.82
P04181	Ornithine aminotransferase, mitochondrial OS=Homo sapiens OX=9606 GN=OAT PE=1 SV=1	48.5	0	0	1	1	1	1	2	2	1	1	0	0	0	0.500583	unique	unique		2	2	3	3	0.683857		27959		94380.1		2.44514e+06		0.077	1.30084e-05	95.85
Q99733	Nucleosome assembly protein 1-like 4 OS=Homo sapiens OX=9606 GN=NAP1L4 PE=1 SV=1	42.8	0	0	0	0	1	1	0	0	0	0	0	0	0	unique	0	unique		3	1	0	0	unique			464749				364204	1.276	1.5819e-05	0
O14737	Programmed cell death protein 5 OS=Homo sapiens OX=9606 GN=PDCD5 PE=1 SV=3	14.3	0	0	0	0	1	1	0	0	0	0	0	0	0	unique	0	unique		1	1	0	0	unique			114960		91663.6			1.254	2.09763e-05	0
P68133	Actin, alpha skeletal muscle OS=Homo sapiens OX=9606 GN=ACTA1 PE=1 SV=1	42	0	0	0	0	0	0	0	0	32	1	0	0	0	0	unique	unique		85	1	0	0	unique		3.7158e+06	6.86247e+06	6.57037e+06		1.25024e+06	1.33663e+07	1.235	2.63721e-05	161.67
Q9UIV1	CCR4-NOT transcription complex subunit 7 OS=Homo sapiens OX=9606 GN=CNOT7 PE=1 SV=3	32.7	0	0	0	0	1	1	1	1	0	0	0	0	0	1.00117	0	1.00117		1	1	1	1	1.02579		433724	141110	454628	240551	126020	1.46761e+06	1.12	0.000123468	107.24
P28066	Proteasome subunit alpha type-5 OS=Homo sapiens OX=9606 GN=PSMA5 PE=1 SV=3	26.4	0	0	1	1	1	1	1	1	1	1	0	0	0	1.00117	unique	unique		2	2	2	1	1.02579		345918	2.07188e+06	1.362e+06	1.9209e+06	983048	866162	1.079	0.000215636	93.36
Q86YZ3	Hornerin OS=Homo sapiens OX=9606 GN=HRNR PE=1 SV=2	282.2	10	8	1	1	6	5	0	0	3	3	10	7	1.90328	unique	1.49229	unique		19	8	12	8	1.62416		1.01089e+06	4.40111e+06	7.4202e+06	3.63687e+06	681778	1.13061e+07	1.043	0.000349603	73.15
P48556	26S proteasome non-ATPase regulatory subunit 8 OS=Homo sapiens OX=9606 GN=PSMD8 PE=1 SV=2	39.6	0	0	0	0	0	0	1	1	0	0	0	0	0	0	0	0		0	0	1	1	0		199752	1.45997e+06	1.24453e+06		1.33035e+06	515307	1.013	0.000528058	108.91
Q96HE7	ERO1-like protein alpha OS=Homo sapiens OX=9606 GN=ERO1A PE=1 SV=2	54.4	2	2	2	2	3	2	5	4	2	2	1	1	0.190328	0.6007	9.94858	10.7396		7	2	8	4	0.897562		208277			930907	3.91783e+06	490231	0.098	0.000528731	0
Q5JTZ9	Alanine--tRNA ligase, mitochondrial OS=Homo sapiens OX=9606 GN=AARS2 PE=1 SV=1	107.3	0	0	0	0	0	0	1	1	0	0	0	0	0	0	0	0		0	0	0	0	0		433724				126020	1.46761e+06	1.009	0.000558564	231.25
P12980	Protein lyl-1 OS=Homo sapiens OX=9606 GN=LYL1 PE=1 SV=3	29.9	0	0	0	0	0	0	0	0	1	1	0	0	0	0	unique	unique		1	1	0	0	unique		110464440	1.22018e+08	1.46191e+08	1.10095e+08	1.1485e+08	5.56313e+08	1.003	0.000597645	39.83
Q14533	Keratin, type II cuticular Hb1 OS=Homo sapiens OX=9606 GN=KRT81 PE=1 SV=3	54.9	0	0	0	0	2	2	0	0	0	0	0	0	0	unique	0	unique		2	2	0	0	unique		172934	2.46874e+06		1.71108e+06	2.51533e+06	1.72358e+06	0.999	0.000626978	54.14
P02452	Collagen alpha-1(I) chain OS=Homo sapiens OX=9606 GN=COL1A1 PE=1 SV=6	138.8	17	15	6	5	0	0	17	16	1	1	5	4	0.539264	0	0.994858	1.53412		18	15	27	15	0.683857		1.91374e+06	428369	5.18458e+07	2.53746e+07	6.08141e+07	3.24415e+07	0.978	0.000836516	88.61
P53582	Methionine aminopeptidase 1 OS=Homo sapiens OX=9606 GN=METAP1 PE=1 SV=2	43.2	0	0	1	1	1	1	1	1	0	0	0	0	0	1.00117	0	1.00117		1	1	2	1	0.512893			265953	100004	1.56904e+06			0.104	0.0011235	75.43
P02753	Retinol-binding protein 4 OS=Homo sapiens OX=9606 GN=RBP4 PE=1 SV=3	23	0	0	0	0	0	0	1	1	0	0	0	0	0	0	0	0		0	0	1	1	0		71004.6				478357	950392	0.105	0.00133343	51.9
Q9H4M9	EH domain-containing protein 1 OS=Homo sapiens OX=9606 GN=EHD1 PE=1 SV=2	60.6	0	0	0	0	1	1	0	0	0	0	0	0	0	unique	0	unique		1	1	0	0	unique		3.52523e+06	1.01789e+07	1.73355e+07	1.12638e+08	5.65118e+07	9.46257e+07	0.108	0.00175933	61.21
Q13045	Protein flightless-1 homolog OS=Homo sapiens OX=9606 GN=FLII PE=1 SV=2	144.7	0	0	0	0	1	1	2	2	0	0	0	0	0	0.500583	0	0.500583		1	1	2	2	0.512893			462800		365308	705985		0.911	0.00211276	49.73
Q9BQG0	Myb-binding protein 1A OS=Homo sapiens OX=9606 GN=MYBBP1A PE=1 SV=2	148.8	0	0	0	0	0	0	1	1	0	0	0	0	0	0	0	0		0	0	1	1	0		375196	1.19839e+06	137134	2.60186e+06	4.52678e+06		0.109	0.0021538	100.05
Q6Y7W6	GRB10-interacting GYF protein 2 OS=Homo sapiens OX=9606 GN=GIGYF2 PE=1 SV=1	150	0	0	0	0	1	1	1	1	0	0	0	0	0	1.00117	0	1.00117		1	1	1	1	1.02579		26569.6	139499		67059.7			0.908	0.00219946	137.51
P28838	Cytosol aminopeptidase OS=Homo sapiens OX=9606 GN=LAP3 PE=1 SV=3	56.1	1	1	2	2	2	2	6	6	0	0	1	1	0.0951642	0.333722	0	0.428886		3	3	9	6	0.341928		1.02877e+06	1.42098e+06		1.60658e+07	1.77366e+07	9.82083e+06	0.112	0.00277152	40.59
Q9H0A0	RNA cytidine acetyltransferase OS=Homo sapiens OX=9606 GN=NAT10 PE=1 SV=2	115.7	0	0	0	0	0	0	1	1	0	0	1	1	0	0	0	0		0	0	2	2	0		269470			2.24556e+06	2.42273e+06		0.116	0.00427599	5.63
O95831	Apoptosis-inducing factor 1, mitochondrial OS=Homo sapiens OX=9606 GN=AIFM1 PE=1 SV=1	66.9	0	0	1	1	1	1	2	2	0	0	0	0	0	0.500583	0	0.500583		1	1	3	2	0.341928		77592.7	223901	479359	2.09682e+06	2.38533e+06	3.07406e+06	0.119	0.00612995	99.57
P60033	CD81 antigen OS=Homo sapiens OX=9606 GN=CD81 PE=1 SV=1	25.8	1	1	0	0	2	2	2	2	1	1	0	0	unique	1.00117	unique	unique		4	2	2	2	2.05157				245191		4.0349e+06		0.12	0.0067074	0
O15371	Eukaryotic translation initiation factor 3 subunit D OS=Homo sapiens OX=9606 GN=EIF3D PE=1 SV=1	63.9	0	0	0	0	2	2	5	5	2	2	1	1	0	0.400467	9.94858	10.349		4	3	7	6	0.586163		100849		561709	1.65058e+06	2.33045e+06		0.121	0.00765275	120.8
Q14247	Src substrate cortactin OS=Homo sapiens OX=9606 GN=CTTN PE=1 SV=2	61.5	0	0	0	0	1	1	0	0	0	0	0	0	0	unique	0	unique		1	1	0	0	unique		68151.5	189267		139098			0.816	0.00795487	79.05
P42330	Aldo-keto reductase family 1 member C3 OS=Homo sapiens OX=9606 GN=AKR1C3 PE=1 SV=4	36.8	0	0	0	0	1	1	0	0	0	0	0	0	0	unique	0	unique		1	1	0	0	unique		43605.5	120977		291888	1.20402e+06		0.123	0.00848905	68.48
P61009	Signal peptidase complex subunit 3 OS=Homo sapiens OX=9606 GN=SPCS3 PE=1 SV=1	20.3	0	0	0	0	0	0	1	1	0	0	0	0	0	0	0	0		0	0	1	1	0		517304			4.14156e+06	5.29987e+06	2.16398e+06	0.125	0.0105816	41.47
Q9Y5B9	FACT complex subunit SPT16 OS=Homo sapiens OX=9606 GN=SUPT16H PE=1 SV=1	119.8	0	0	0	0	1	1	2	2	0	0	0	0	0	0.500583	0	0.500583		1	1	2	2	0.512893		178579			1.16341e+06	1.66595e+06		0.128	0.0142021	26.76
Q92839	Hyaluronan synthase 1 OS=Homo sapiens OX=9606 GN=HAS1 PE=1 SV=2	64.8	0	0	0	0	0	0	1	1	0	0	0	0	0	0	0	0		0	0	1	1	0		90131.1	371218			1.39768e+06		0.131	0.0176823	113.92
P08123	Collagen alpha-2(I) chain OS=Homo sapiens OX=9606 GN=COL1A2 PE=1 SV=7	129.2	12	10	2	2	0	0	4	3	0	0	2	2	1.14197	0	0	1.14197		12	10	8	5	1.53868		314455	146487	1.50221e+07	5.601e+06	1.4667e+07	7.01133e+06	0.748	0.0207921	92.72
O75586	Mediator of RNA polymerase II transcription subunit 6 OS=Homo sapiens OX=9606 GN=MED6 PE=1 SV=2	28.4	1	1	0	0	1	1	0	0	0	0	0	0	unique	unique	0	unique		2	1	0	0	unique		1.23981e+06	3.91158e+06	4.51459e+06	3.38161e+07	2.66805e+07	1.44986e+07	0.134	0.0217049	74.89
Q86SK9	Stearoyl-CoA desaturase 5 OS=Homo sapiens OX=9606 GN=SCD5 PE=1 SV=2	37.6	0	0	0	0	0	0	1	1	0	0	0	0	0	0	0	0		0	0	1	1	0			213897	187483	215860	641643	268750	0.745	0.0217049	28.92
P98179	RNA-binding protein 3 OS=Homo sapiens OX=9606 GN=RBM3 PE=1 SV=1	17.2	0	0	0	0	0	0	1	1	0	0	0	0	0	0	0	0		0	0	1	1	0		217401	515155	968600	959029	1.17783e+07	3.74425e+06	0.138	0.0297975	110.29
Q9Y512	Sorting and assembly machinery component 50 homolog OS=Homo sapiens OX=9606 GN=SAMM50 PE=1 SV=3	51.9	1	1	1	1	1	1	1	1	1	1	0	0	0.190328	1.00117	unique	unique		3	1	2	1	1.53868		48326.2		168145		650042		0.139	0.0322198	98.53
P21589	5'-nucleotidase OS=Homo sapiens OX=9606 GN=NT5E PE=1 SV=1	63.3	1	1	4	4	3	3	6	6	1	1	3	3	0.0475821	0.500583	1.6581	2.20626		5	3	12	7	0.427411		303169	379000	656185	4.64708e+06	1.06531e+07		0.139	0.0326529	66.3
Q5TA89	Transcription factor HES-5 OS=Homo sapiens OX=9606 GN=HES5 PE=2 SV=1	18.2	0	0	0	0	1	1	0	0	0	0	0	0	0	unique	0	unique		1	1	0	0	unique		473373	1.5197e+06	307026		3.40072e+06		0.139	0.033233	80.33
P14174	Macrophage migration inhibitory factor OS=Homo sapiens OX=9606 GN=MIF PE=1 SV=4	12.5	0	0	0	0	1	1	1	1	1	1	0	0	0	1.00117	unique	unique		2	1	1	1	2.05157		791004		836048		2.1298e+06	610105	0.713	0.0335951	96.13
Q96PK6	RNA-binding protein 14 OS=Homo sapiens OX=9606 GN=RBM14 PE=1 SV=2	69.4	1	1	3	3	1	1	4	4	2	2	1	1	0.0634428	0.250292	9.94858	10.2623		4	2	8	4	0.512893		439604			5.8415e+06	8.30785e+06	2.1122e+06	0.713	0.0335989	26.59
P55884	Eukaryotic translation initiation factor 3 subunit B OS=Homo sapiens OX=9606 GN=EIF3B PE=1 SV=3	92.4	1	1	0	0	1	1	1	1	0	0	0	0	unique	1.00117	0	unique		2	1	1	1	2.05157		245530				1.75528e+06		0.14	0.0345311	0
P08133	Annexin A6 OS=Homo sapiens OX=9606 GN=ANXA6 PE=1 SV=3	75.8	4	4	2	2	6	6	7	7	3	3	2	2	0.380657	0.858143	7.46143	8.70023		12	7	10	7	1.23094		358185	1.19818e+06	1.05722e+06	1.22681e+07	1.52924e+07	2.39881e+06	0.143	0.042237	133.15
P21912	Succinate dehydrogenase [ubiquinone] iron-sulfur subunit, mitochondrial OS=Homo sapiens OX=9606 GN=SDHB PE=1 SV=3	31.6	0	0	0	0	0	0	1	1	0	0	0	0	0	0	0	0		0	0	1	1	0				206649		1.43606e+06		0.144	0.0456969	0
P06454	Prothymosin alpha OS=Homo sapiens OX=9606 GN=PTMA PE=1 SV=2	12.2	1	1	0	0	3	2	1	1	0	0	0	0	unique	3.0035	0	unique		4	2	1	1	4.10314		614152	3.18229e+06	639571		1.69042e+06		0.69	0.0460528	81.8
P62081	40S ribosomal protein S7 OS=Homo sapiens OX=9606 GN=RPS7 PE=1 SV=1	22.1	2	2	0	0	3	3	3	3	1	1	0	0	unique	1.00117	unique	unique		6	4	3	3	2.05157		336988	2.24542e+06	578335	3.04029e+06	6.37202e+06		0.145	0.0496055	73.54
O94925	Glutaminase kidney isoform, mitochondrial OS=Homo sapiens OX=9606 GN=GLS PE=1 SV=1	73.4	0	0	0	0	0	0	1	1	1	1	0	0	0	0	unique	unique		1	1	1	1	1.02579		203047	611115			2.42156e+06		0.145	0.0500965	85.88
P35527	Keratin, type I cytoskeletal 9 OS=Homo sapiens OX=9606 GN=KRT9 PE=1 SV=3	62	29	18	21	17	28	17	10	8	22	16	24	17	0.262835	2.80327	4.55977	7.62587		79	19	55	19	1.4734		3.96982e+07	1.52893e+08	2.42753e+08	2.13772e+08	4.37876e+07	3.62857e+08	0.68	0.0527213	107.2
O43765	Small glutamine-rich tetratricopeptide repeat-containing protein alpha OS=Homo sapiens OX=9606 GN=SGTA PE=1 SV=1	34	0	0	1	1	0	0	2	2	0	0	0	0	0	0	0	0		0	0	3	2	0			214205		316686			0.676	0.0552067	0
O75306	NADH dehydrogenase [ubiquinone] iron-sulfur protein 2, mitochondrial OS=Homo sapiens OX=9606 GN=NDUFS2 PE=1 SV=2	52.5	0	0	0	0	0	0	1	1	0	0	0	0	0	0	0	0		0	0	1	1	0		408590	1.30741e+06		4.40752e+06	5.50805e+06		0.148	0.0599734	81.55
P15884	Transcription factor 4 OS=Homo sapiens OX=9606 GN=TCF4 PE=1 SV=3	71.3	0	0	0	0	0	0	0	0	0	0	0	0	NA	NA	NA	NA		0	0	0	0	0		51958084	9.79981e+07	1.35434e+08	7.85796e+07	9.36288e+07	4.66557e+08	0.661	0.0679733	80.49
Q5D862	Filaggrin-2 OS=Homo sapiens OX=9606 GN=FLG2 PE=1 SV=1	247.9	1	1	1	1	1	1	0	0	0	0	1	1	0.190328	unique	0	unique		2	1	2	1	1.02579				2.22987e+06	3.70816e+06	549631	3.38286e+06	0.659	0.0697447	14.26
P48651	Phosphatidylserine synthase 1 OS=Homo sapiens OX=9606 GN=PTDSS1 PE=1 SV=1	55.5	0	0	0	0	1	1	1	1	0	0	0	0	0	1.00117	0	1.00117		0	0	1	1	0		49439.9	150172			570866		0.151	0.0697825	86.66
P02751	Fibronectin OS=Homo sapiens OX=9606 GN=FN1 PE=1 SV=5	272.2	65	56	17	17	1	1	63	56	10	10	23	21	0.727727	0.0158915	2.16273	2.90635		76	57	102	55	0.764311		1.03394e+07	9.37947e+06	4.28247e+08	1.10172e+08	5.74522e+08	2.19396e+08	0.654	0.0743744	114.63
P36873	Serine/threonine-protein phosphatase PP1-gamma catalytic subunit OS=Homo sapiens OX=9606 GN=PPP1CC PE=1 SV=1	37	0	0	0	0	0	0	3	1	0	0	0	0	0	0	0	0		0	0	4	1	0		197457	501140		1.88737e+06	2.2391e+06		0.153	0.0788271	65.7
Q04941	Proteolipid protein 2 OS=Homo sapiens OX=9606 GN=PLP2 PE=1 SV=1	16.7	0	0	0	0	1	1	0	0	0	0	0	0	0	unique	0	unique		1	1	0	0	unique			1.06108e+07		9.53267e+06	2.80906e+07		0.648	0.0795906	84.07
P31948	Stress-induced-phosphoprotein 1 OS=Homo sapiens OX=9606 GN=STIP1 PE=1 SV=1	62.6	1	1	0	0	3	3	3	3	3	3	1	1	unique	1.00117	14.9229	unique		7	5	4	4	1.79512		592716	3.53289e+06	873709	2.56307e+06	8.74498e+06	4.81054e+06	0.648	0.0799949	113.08
Q6YN16	Hydroxysteroid dehydrogenase-like protein 2 OS=Homo sapiens OX=9606 GN=HSDL2 PE=1 SV=1	45.4	0	0	0	0	0	0	2	2	0	0	0	0	0	0	0	0		0	0	2	2	0				164975		1.07295e+06		0.154	0.08059	0
Q9NR64	Kelch-like protein 1 OS=Homo sapiens OX=9606 GN=KLHL1 PE=1 SV=1	82.6	0	0	0	0	0	0	0	0	0	0	0	0	NA	NA	NA	NA		0	0	1	1	0		1.83182e+06	2.87317e+06	4.17804e+06	2.84588e+06	3.48842e+06	1.38046e+07	0.644	0.0839643	68.58
P19623	Spermidine synthase OS=Homo sapiens OX=9606 GN=SRM PE=1 SV=1	33.8	0	0	1	1	1	1	2	2	0	0	1	1	0	0.500583	0	0.500583		1	1	4	2	0.256446		668152	1.64267e+06	1.65078e+06	2.55419e+06	5.12658e+06	503974	0.643	0.0843098	119.15
P67809	Y-box-binding protein 1 OS=Homo sapiens OX=9606 GN=YBX1 PE=1 SV=3	35.9	0	0	0	0	2	2	1	1	1	1	0	0	0	2.00233	unique	unique		3	2	1	1	3.07736		396284	327863			520488		0.63	0.101613	0
O43852	Calumenin OS=Homo sapiens OX=9606 GN=CALU PE=1 SV=2	37.1	0	0	2	2	0	0	3	2	0	0	0	0	0	0	0	0		0	0	5	2	0			5.25091e+06	5.14621e+06	8.46281e+06	1.22273e+07	5.47756e+06	0.627	0.105464	58.2
P07339	Cathepsin D OS=Homo sapiens OX=9606 GN=CTSD PE=1 SV=1	44.5	0	0	0	0	0	0	3	3	0	0	0	0	0	0	0	0		0	0	3	3	0		99845.4			435532	903403		0.159	0.107818	55.29
P24539	ATP synthase F(0) complex subunit B1, mitochondrial OS=Homo sapiens OX=9606 GN=ATP5PB PE=1 SV=2	28.9	1	1	1	1	2	2	2	2	2	1	0	0	0.190328	1.00117	unique	unique		5	3	3	2	1.70964		1.73519e+06	7.24205e+06	3.9286e+06	3.13797e+06	2.55908e+07	2.85863e+06	0.16	0.111544	85.78
Q3MHD2	Protein LSM12 OS=Homo sapiens OX=9606 GN=LSM12 PE=1 SV=2	21.7	0	0	0	0	0	0	1	1	0	0	0	0	0	0	0	0		0	0	1	1	0				251361		1.42571e+06	1.73105e+06	0.16	0.112113	14.41
P02647	Apolipoprotein A-I OS=Homo sapiens OX=9606 GN=APOA1 PE=1 SV=1	30.8	1	1	1	1	1	1	2	1	0	0	1	1	0.190328	0.500583	0	0.690912		2	1	4	1	0.512893		106722	187630	317360	1.27416e+06		1.07463e+06	0.16	0.112634	60.29
P18206	Vinculin OS=Homo sapiens OX=9606 GN=VCL PE=1 SV=4	123.7	0	0	1	1	2	2	2	2	0	0	0	0	0	1.00117	0	1.00117		2	2	3	3	0.683857		238976	1.81635e+06	1.43666e+06	1.2061e+06	2.31192e+06	1.50936e+06	0.62	0.112634	23.98
O94776	Metastasis-associated protein MTA2 OS=Homo sapiens OX=9606 GN=MTA2 PE=1 SV=1	75	0	0	0	0	0	0	1	1	0	0	0	0	0	0	0	0		0	0	1	1	0		33219808	5.0041e+07	8.72675e+07	5.35225e+07	6.81845e+07	2.37251e+08	0.621	0.112634	76.36
Q7Z6Z7	E3 ubiquitin-protein ligase HUWE1 OS=Homo sapiens OX=9606 GN=HUWE1 PE=1 SV=3	481.6	0	0	0	0	0	0	0	0	0	0	1	1	0	0	0	0		0	0	1	1	0			316540	307035	503026	709468	464369	0.62	0.112959	11.38
P13647	Keratin, type II cytoskeletal 5 OS=Homo sapiens OX=9606 GN=KRT5 PE=1 SV=3	62.3	7	3	0	0	9	7	3	1	6	3	2	1	unique	3.0035	14.9229	unique		22	5	9	1	2.50748		2.02875e+06	4.44599e+06	1.31601e+07	1.2921e+07	4.1533e+06	1.62055e+07	0.619	0.113689	80.18
Q9Y3M9	Zinc finger protein 337 OS=Homo sapiens OX=9606 GN=ZNF337 PE=1 SV=2	86.8	0	0	1	1	0	0	1	1	0	0	0	0	0	0	0	0		0	0	2	1	0				3.60842e+06	2.68282e+07	2.23489e+07	9.42205e+06	0.161	0.118055	29.72
P05120	Plasminogen activator inhibitor 2 OS=Homo sapiens OX=9606 GN=SERPINB2 PE=1 SV=2	46.6	0	0	0	0	2	2	2	2	3	3	0	0	0	1.00117	unique	unique		5	3	2	2	2.56446			1.22485e+06		1.36657e+06	3.47537e+06		0.615	0.119354	57.26
Q9NTJ5	Phosphatidylinositol-3-phosphatase SAC1 OS=Homo sapiens OX=9606 GN=SACM1L PE=1 SV=2	66.9	0	0	0	0	2	2	2	2	0	0	0	0	0	1.00117	0	1.00117		2	2	2	2	1.02579		111802	330907	148970	1.10153e+06	797684		0.162	0.119354	48.76
P17096	High mobility group protein HMG-I/HMG-Y OS=Homo sapiens OX=9606 GN=HMGA1 PE=1 SV=3	11.7	1	1	0	0	2	1	1	1	1	1	0	0	unique	2.00233	unique	unique		4	1	1	1	4.10314		1.23252e+06	2.69834e+06	83747.8		7.60623e+06		0.162	0.120153	80.54
Q96FQ6	Protein S100-A16 OS=Homo sapiens OX=9606 GN=S100A16 PE=1 SV=1	11.8	0	0	0	0	1	1	1	1	1	1	0	0	0	1.00117	unique	unique		2	1	1	1	2.05157		295547	885210	379418	502387	1.39514e+06		0.611	0.12457	62.59
Q96EF0	Myotubularin-related protein 8 OS=Homo sapiens OX=9606 GN=MTMR8 PE=1 SV=1	78.9	0	0	1	1	0	0	0	0	0	0	0	0	0	0	0	0		0	0	1	1	0		25630410	6.95142e+07	2.55842e+08	8.79107e+08	1.56426e+08	7.36683e+08	0.164	0.13148	109.18
A0A087WW87	Immunoglobulin kappa variable 2-40 OS=Homo sapiens OX=9606 GN=IGKV2-40 PE=3 SV=2	13.3	0	0	0	0	0	0	0	0	1	1	1	1	0	0	4.97429	4.97429		1	1	1	1	1.02579		1.49216e+06	1.80907e+06	2.20206e+06	2.18751e+06	2.98827e+06	9.40608e+06	0.605	0.133041	39.73
Q9UNF1	Melanoma-associated antigen D2 OS=Homo sapiens OX=9606 GN=MAGED2 PE=1 SV=2	64.9	0	0	0	0	0	0	1	1	0	0	0	0	0	0	0	0		0	0	1	1	0			504417			837348		0.602	0.138375	0
Q12904	Aminoacyl tRNA synthase complex-interacting multifunctional protein 1 OS=Homo sapiens OX=9606 GN=AIMP1 PE=1 SV=2	34.3	0	0	0	0	1	1	2	2	0	0	0	0	0	0.500583	0	0.500583		1	1	2	2	0.512893			369667	240869		4.95267e+06		0.166	0.14131	32
P30085	UMP-CMP kinase OS=Homo sapiens OX=9606 GN=CMPK1 PE=1 SV=3	22.2	0	0	0	0	2	2	1	1	1	1	0	0	0	2.00233	unique	unique		3	2	1	1	3.07736			744522	492554	551339	2.61047e+06		0.598	0.146812	49.06
P05204	Non-histone chromosomal protein HMG-17 OS=Homo sapiens OX=9606 GN=HMGN2 PE=1 SV=3	9.4	0	0	0	0	1	1	2	2	0	0	0	0	0	0.500583	0	0.500583		1	1	2	2	0.512893		213364				2.54742e+06	643136	0.167	0.148814	110.29
P28072	Proteasome subunit beta type-6 OS=Homo sapiens OX=9606 GN=PSMB6 PE=1 SV=4	25.3	1	1	0	0	2	2	2	2	0	0	0	0	unique	1.00117	0	unique		3	2	2	2	1.53868			396859	316011	389064	909212		0.595	0.150787	57.85
P14406	Cytochrome c oxidase subunit 7A2, mitochondrial OS=Homo sapiens OX=9606 GN=COX7A2 PE=1 SV=1	9.4	0	0	1	1	1	1	2	2	0	0	0	0	0	0.500583	0	0.500583		1	1	3	2	0.341928		1.6045e+06	983642	986089		2.86027e+06		0.593	0.154896	0.37
P17987	T-complex protein 1 subunit alpha OS=Homo sapiens OX=9606 GN=TCP1 PE=1 SV=1	60.3	0	0	0	0	3	3	6	5	1	1	0	0	0	0.500583	unique	unique		4	3	6	5	0.683857		130500	4.67412e+06	3.20691e+06	5.09022e+06	9.92907e+06	6.24093e+06	0.592	0.157389	25.48
Q9Y3I0	RNA-splicing ligase RtcB homolog OS=Homo sapiens OX=9606 GN=RTCB PE=1 SV=1	55.2	0	0	0	0	1	1	3	3	1	1	0	0	0	0.333722	unique	unique		2	2	3	3	0.683857		102846	535413	255323		2.35121e+06		0.169	0.163624	55.97
Q9BWD1	Acetyl-CoA acetyltransferase, cytosolic OS=Homo sapiens OX=9606 GN=ACAT2 PE=1 SV=2	41.3	0	0	0	0	1	1	0	0	0	0	0	0	0	unique	0	unique		1	1	0	0	unique		155489	514414	381232	444270	875890	318641	0.587	0.166568	73.06
P02533	Keratin, type I cytoskeletal 14 OS=Homo sapiens OX=9606 GN=KRT14 PE=1 SV=4	51.5	12	1	12	1	14	4	7	1	7	2	8	1	0.190328	2.00233	4.3525	6.54516		33	2	27	1	1.25374		1.87632e+06	1.2464e+07	1.04523e+07	1.7369e+07	1.18461e+07	1.85278e+07	0.586	0.166984	55.45
P29401	Transketolase OS=Homo sapiens OX=9606 GN=TKT PE=1 SV=3	67.8	1	1	0	0	2	2	2	2	1	1	0	0	unique	1.00117	unique	unique		4	3	2	2	2.05157		377671	1.03219e+06	772681	873694	2.65154e+06	1.31927e+06	0.586	0.166984	50.07
Q9P2J5	Leucine--tRNA ligase, cytoplasmic OS=Homo sapiens OX=9606 GN=LARS1 PE=1 SV=2	134.4	1	1	0	0	0	0	3	3	1	1	1	1	unique	0	4.97429	unique		2	1	4	3	0.512893		38749.9	259974			2.32672e+06	506907	0.17	0.166984	53.48
P02795	Metallothionein-2 OS=Homo sapiens OX=9606 GN=MT2A PE=1 SV=1	6	0	0	3	2	0	0	0	0	0	0	0	0	0	0	0	0		0	0	9	2	0		1.30073e+07	3.00374e+07	1.37424e+07	2.14901e+07	5.45286e+07	2.06471e+07	0.586	0.166984	63.71
P35606	Coatomer subunit beta' OS=Homo sapiens OX=9606 GN=COPB2 PE=1 SV=2	102.4	1	1	1	1	1	1	4	4	0	0	0	0	0.190328	0.250292	0	0.44062		2	1	5	4	0.410314		308237	1.50251e+06	1.06587e+06		2.17132e+06	1.26302e+06	0.583	0.173343	60.75
P31947	14-3-3 protein sigma OS=Homo sapiens OX=9606 GN=SFN PE=1 SV=1	27.8	2	1	3	1	3	1	3	1	0	0	1	1	0.126886	1.00117	0	1.12805		6	1	7	1	0.879244		424709	873006	577129	729584	1.68084e+06	762756	0.582	0.174501	39.16
Q9Y263	Phospholipase A-2-activating protein OS=Homo sapiens OX=9606 GN=PLAA PE=1 SV=2	87.1	0	0	0	0	1	1	1	1	1	1	0	0	0	1.00117	unique	unique		2	1	1	1	2.05157		117088			684752			0.171	0.175277	0
P01116	GTPase KRas OS=Homo sapiens OX=9606 GN=KRAS PE=1 SV=1	21.6	0	0	0	0	0	0	1	1	1	1	0	0	0	0	unique	unique		1	1	1	1	1.02579		252871	297992	236683		1.72224e+06	1.39469e+06	0.171	0.17665	16.45
O60664	Perilipin-3 OS=Homo sapiens OX=9606 GN=PLIN3 PE=1 SV=3	47	0	0	0	0	0	0	1	1	1	1	0	0	0	0	unique	unique		1	1	1	1	1.02579			565040	334741	626199	1.61387e+06	531224	0.58	0.17665	60.13
Q9Y262	Eukaryotic translation initiation factor 3 subunit L OS=Homo sapiens OX=9606 GN=EIF3L PE=1 SV=1	66.7	1	1	0	0	1	1	2	2	0	0	0	0	unique	0.500583	0	unique		2	1	2	2	1.02579			636781	466106	922885	1.37821e+06	711534	0.575	0.189435	30.49
Q99615	DnaJ homolog subfamily C member 7 OS=Homo sapiens OX=9606 GN=DNAJC7 PE=1 SV=2	56.4	0	0	0	0	1	1	0	0	0	0	0	0	0	unique	0	unique		1	1	0	0	unique			788685		1.29024e+06	1.45954e+06		0.575	0.190083	9.15
Q9Y5B6	PAX3- and PAX7-binding protein 1 OS=Homo sapiens OX=9606 GN=PAXBP1 PE=1 SV=2	104.7	0	0	0	0	0	0	1	1	0	0	0	0	0	0	0	0		0	0	1	1	0		758459	3.49731e+06	1.67227e+06		9.628e+06		0.174	0.195359	77.37
Q9BV40	Vesicle-associated membrane protein 8 OS=Homo sapiens OX=9606 GN=VAMP8 PE=1 SV=1	11.4	0	0	0	0	1	1	1	1	0	0	0	0	0	1.00117	0	1.00117		1	1	1	1	1.02579			827672		1.45204e+06	1.55215e+06	1.27736e+06	0.57	0.201896	10.22
Q13162	Peroxiredoxin-4 OS=Homo sapiens OX=9606 GN=PRDX4 PE=1 SV=1	30.5	3	1	0	0	4	2	8	5	0	0	3	1	unique	0.500583	0	unique		9	2	13	5	0.710159		155272	2.08806e+06	1.06997e+06	6.7992e+06	1.3763e+07	4.30112e+06	0.175	0.203414	87.36
P13804	Electron transfer flavoprotein subunit alpha, mitochondrial OS=Homo sapiens OX=9606 GN=ETFA PE=1 SV=1	35.1	2	2	3	3	3	3	3	3	1	1	0	0	0.126886	1.00117	unique	unique		6	4	6	6	1.02579		144584	897967	755445	8.30357e+06	8.8048e+06	1.06477e+06	0.175	0.208562	43.15
P04264	Keratin, type II cytoskeletal 1 OS=Homo sapiens OX=9606 GN=KRT1 PE=1 SV=6	66	46	28	33	22	42	30	22	18	26	21	38	28	0.265306	1.91132	3.40346	5.58009		114	31	93	28	1.25741		9.06308e+07	3.27605e+08	5.53927e+08	6.3447e+08	1.85056e+08	9.22394e+08	0.564	0.216782	90.58
O95169	NADH dehydrogenase [ubiquinone] 1 beta subcomplex subunit 8, mitochondrial OS=Homo sapiens OX=9606 GN=NDUFB8 PE=1 SV=1	21.8	0	0	0	0	0	0	2	2	0	0	0	0	0	0	0	0		0	0	2	2	0			369304	321631	612756	976032	427583	0.562	0.221764	44.56
P61326	Protein mago nashi homolog OS=Homo sapiens OX=9606 GN=MAGOH PE=1 SV=1	17.2	0	0	0	0	0	0	1	1	0	0	0	0	0	0	0	0		0	0	1	1	0			310165			993385	306719	0.562	0.222082	92.22
Q2VIQ3	Chromosome-associated kinesin KIF4B OS=Homo sapiens OX=9606 GN=KIF4B PE=2 SV=2	139.9	0	0	1	1	1	1	1	1	0	0	0	0	0	1.00117	0	1.00117		1	1	3	1	0.341928			910637	809393	1.53193e+06	2.74127e+06	1.16405e+06	0.56	0.225372	35.41
P35556	Fibrillin-2 OS=Homo sapiens OX=9606 GN=FBN2 PE=1 SV=3	314.6	57	47	100	72	0	0	104	74	0	0	38	34	0.108487	0	0	0.108487		57	47	243	87	0.240616		6.14634e+06	1.95317e+07	1.85836e+08	1.18617e+09	9.98696e+08	3.52119e+08	0.178	0.234289	61.08
Q9Y3U8	60S ribosomal protein L36 OS=Homo sapiens OX=9606 GN=RPL36 PE=1 SV=3	12.2	0	0	1	1	0	0	1	1	1	1	0	0	0	0	unique	unique		1	1	2	1	0.512893		386664	1.22207e+06	659254	3.17084e+06	4.28535e+06		0.179	0.237396	62.23
P22692	Insulin-like growth factor-binding protein 4 OS=Homo sapiens OX=9606 GN=IGFBP4 PE=1 SV=2	27.9	0	0	0	0	1	1	0	0	0	0	0	0	0	unique	0	unique		1	1	0	0	unique			180780			327316		0.552	0.249414	0
P12109	Collagen alpha-1(VI) chain OS=Homo sapiens OX=9606 GN=COL6A1 PE=1 SV=3	108.5	2	2	2	2	3	3	0	0	4	4	2	2	0.190328	unique	9.94858	unique		9	4	5	3	1.84641		3.28217e+06	2.0385e+06	3.55685e+06	5.78258e+06	3.55836e+06	5.61084e+06	0.549	0.256936	30.8
O95202	Mitochondrial proton/calcium exchanger protein OS=Homo sapiens OX=9606 GN=LETM1 PE=1 SV=1	83.3	2	2	2	2	0	0	4	4	1	1	1	1	0.190328	0	4.97429	5.16462		3	2	7	5	0.439622				2.53863e+06	5.71073e+06	6.87115e+06	4.17357e+06	0.549	0.256936	55.06
P20340	Ras-related protein Rab-6A OS=Homo sapiens OX=9606 GN=RAB6A PE=1 SV=3	23.6	0	0	0	0	0	0	1	1	0	0	0	0	0	0	0	0		0	0	1	1	0			600940			1.67599e+06	717074	0.548	0.259541	64.84
P53618	Coatomer subunit beta OS=Homo sapiens OX=9606 GN=COPB1 PE=1 SV=3	107.1	0	0	2	2	2	2	4	4	0	0	0	0	0	0.500583	0	0.500583		2	2	6	5	0.341928		333006	645351	413804	1.62939e+06	4.81325e+06		0.182	0.265623	85.8
Q9NS69	Mitochondrial import receptor subunit TOM22 homolog OS=Homo sapiens OX=9606 GN=TOMM22 PE=1 SV=3	15.5	1	1	1	1	1	1	3	3	1	1	2	2	0.190328	0.333722	2.48714	3.0112		3	1	6	3	0.512893		123037	622217	777646		4.45508e+06	1.48532e+06	0.183	0.27162	84.3
P55769	NHP2-like protein 1 OS=Homo sapiens OX=9606 GN=SNU13 PE=1 SV=3	14.2	1	1	1	1	1	1	1	1	0	0	0	0	0.190328	1.00117	0	1.19149		2	1	2	2	1.02579				396897		2.17272e+06		0.183	0.27162	0
Q02790	Peptidyl-prolyl cis-trans isomerase FKBP4 OS=Homo sapiens OX=9606 GN=FKBP4 PE=1 SV=3	51.8	0	0	0	0	1	1	2	2	0	0	0	0	0	0.500583	0	0.500583		1	1	2	2	0.512893			211776	147198	553121	2.84538e+06	965694	0.183	0.27162	61.93
O75380	NADH dehydrogenase [ubiquinone] iron-sulfur protein 6, mitochondrial OS=Homo sapiens OX=9606 GN=NDUFS6 PE=1 SV=1	13.7	0	0	0	0	0	0	2	2	0	0	0	0	0	0	0	0		0	0	2	2	0		215879		460914	1.40049e+06	2.36966e+06	1.25573e+06	0.183	0.27162	46.75
Q9UHB6	LIM domain and actin-binding protein 1 OS=Homo sapiens OX=9606 GN=LIMA1 PE=1 SV=1	85.2	0	0	0	0	1	1	2	2	0	0	0	0	0	0.500583	0	0.500583		1	1	2	2	0.512893		57862.3	227927			1.54894e+06		0.183	0.275792	109.78
P05455	Lupus La protein OS=Homo sapiens OX=9606 GN=SSB PE=1 SV=2	46.8	0	0	1	1	0	0	4	4	0	0	1	1	0	0	0	0		0	0	6	5	0			1.4383e+06	1.28299e+06	2.6576e+06	6.36329e+06	3.24057e+06	0.542	0.278775	58.76
Q13740	CD166 antigen OS=Homo sapiens OX=9606 GN=ALCAM PE=1 SV=2	65.1	0	0	1	1	1	1	1	1	0	0	1	1	0	1.00117	0	1.00117		1	1	3	1	0.341928		738359	247745		865585	1.34838e+06		0.184	0.279088	104.17
Q8NC51	Plasminogen activator inhibitor 1 RNA-binding protein OS=Homo sapiens OX=9606 GN=SERBP1 PE=1 SV=2	44.9	2	2	1	1	3	3	2	1	2	2	1	1	0.380657	1.50175	9.94858	11.831		7	3	4	2	1.79512		1.48553e+06	4.16457e+06	1.44824e+06	3.28334e+06	8.93564e+06	1.46647e+06	0.54	0.283299	85.3
P38919	Eukaryotic initiation factor 4A-III OS=Homo sapiens OX=9606 GN=EIF4A3 PE=1 SV=4	46.8	3	1	0	0	3	1	3	1	2	1	0	0	unique	1.00117	unique	unique		8	1	7	1	1.17233		170783	340048	900023	1.84495e+06	2.59382e+06	1.19699e+06	0.184	0.284096	69.51
P06703	Protein S100-A6 OS=Homo sapiens OX=9606 GN=S100A6 PE=1 SV=1	10.2	1	1	1	1	2	2	1	1	1	1	1	1	0.190328	2.00233	4.97429	7.16695		3	1	3	1	1.02579		8572553	2.40359e+07	2.41561e+07	3.40754e+07	4.49043e+07	3.21851e+07	0.538	0.289661	41.46
Q99986	Serine/threonine-protein kinase VRK1 OS=Homo sapiens OX=9606 GN=VRK1 PE=1 SV=1	45.4	0	0	0	0	1	1	1	1	0	0	0	0	0	1.00117	0	1.00117		1	1	2	1	0.512893			1.41634e+06		2.35253e+06	2.95963e+06		0.537	0.293092	17.06
Q9Y6V0	Protein piccolo OS=Homo sapiens OX=9606 GN=PCLO PE=1 SV=5	560.4	0	0	1	1	0	0	0	0	0	0	0	0	0	0	0	0		0	0	1	1	0		124073744	2.88921e+08	4.25558e+08	1.64852e+09	7.22955e+08	1.55921e+09	0.185	0.293092	47.6
Q9UNL2	Translocon-associated protein subunit gamma OS=Homo sapiens OX=9606 GN=SSR3 PE=1 SV=1	21.1	1	1	1	1	1	1	1	1	1	1	1	1	0.190328	1.00117	4.97429	6.16578		3	1	3	1	1.02579		290182	703549	617689			1.15329e+06	0.536	0.296718	18.09
Q14847	LIM and SH3 domain protein 1 OS=Homo sapiens OX=9606 GN=LASP1 PE=1 SV=2	29.7	0	0	0	0	5	5	5	4	3	3	0	0	0	1.00117	unique	unique		8	6	5	4	1.64126		1.95423e+06	6.71504e+06	4.00558e+06	4.37871e+06	1.07177e+07	7.6009e+06	0.533	0.304142	66.51
P37837	Transaldolase OS=Homo sapiens OX=9606 GN=TALDO1 PE=1 SV=2	37.5	0	0	0	0	3	2	1	1	2	2	0	0	0	3.0035	unique	unique		5	3	1	1	5.12893		566991	1.05707e+06	563140	309704	954488		0.533	0.304142	68.71
P36955	Pigment epithelium-derived factor OS=Homo sapiens OX=9606 GN=SERPINF1 PE=1 SV=4	46.3	2	2	2	2	1	1	2	2	1	1	2	2	0.190328	0.500583	2.48714	3.17806		4	2	6	2	0.683857		229584	653540	1.20987e+06	939615	1.59929e+06		0.533	0.304142	66.02
P08174	Complement decay-accelerating factor OS=Homo sapiens OX=9606 GN=CD55 PE=1 SV=4	41.4	0	0	1	1	1	1	2	2	0	0	0	0	0	0.500583	0	0.500583		1	1	3	2	0.341928				1.80983e+06	2.78412e+06	4.14008e+06		0.533	0.304142	29.61
Q9ULT8	E3 ubiquitin-protein ligase HECTD1 OS=Homo sapiens OX=9606 GN=HECTD1 PE=1 SV=4	289.2	0	0	0	0	1	1	1	1	0	0	0	0	0	1.00117	0	1.00117		1	1	1	1	1.02579			155075	258357	387798	363979		0.533	0.304142	37.06
P46776	60S ribosomal protein L27a OS=Homo sapiens OX=9606 GN=RPL27A PE=1 SV=2	16.6	0	0	0	0	1	1	0	0	0	0	0	0	0	unique	0	unique		1	1	0	0	unique		775965	1.47472e+06	1.05101e+06	1.03145e+06	3.49769e+06	1.97951e+06	0.531	0.311037	52.55
Q99797	Mitochondrial intermediate peptidase OS=Homo sapiens OX=9606 GN=MIPEP PE=1 SV=2	80.6	0	0	1	1	0	0	0	0	0	0	0	0	0	0	0	0		0	0	1	1	0		180558	718480	723689	3.85936e+06	2.91966e+06	1.48866e+06	0.188	0.312547	80.95
Q9NVH6	Trimethyllysine dioxygenase, mitochondrial OS=Homo sapiens OX=9606 GN=TMLHE PE=1 SV=1	49.5	0	0	0	0	0	0	0	0	0	0	0	0	NA	NA	NA	NA		0	0	0	0	0		5561414	1.44102e+07	3.8264e+07	1.72582e+07	2.48561e+07	7.21712e+07	0.53	0.312547	97.2
Q12769	Nuclear pore complex protein Nup160 OS=Homo sapiens OX=9606 GN=NUP160 PE=1 SV=3	162	0	0	0	0	0	0	1	1	1	1	0	0	0	0	unique	unique		1	1	1	1	1.02579		90506.4	228176		654645	3.56238e+06	570887	0.188	0.317167	60.83
O15372	Eukaryotic translation initiation factor 3 subunit H OS=Homo sapiens OX=9606 GN=EIF3H PE=1 SV=1	39.9	1	1	1	1	1	1	1	1	1	1	1	1	0.190328	1.00117	4.97429	6.16578		3	1	3	1	1.02579			756759	642108	1.06851e+06	1.6695e+06		0.522	0.347267	30.73
O94826	Mitochondrial import receptor subunit TOM70 OS=Homo sapiens OX=9606 GN=TOMM70 PE=1 SV=1	67.4	3	3	2	2	3	3	5	5	1	1	0	0	0.285493	0.6007	unique	unique		7	5	7	5	1.02579		902741	1.51632e+06	2.21768e+06	2.13899e+06	1.11256e+07		0.191	0.349407	39.39
P06733	Alpha-enolase OS=Homo sapiens OX=9606 GN=ENO1 PE=1 SV=2	47.1	5	5	0	0	11	10	11	10	7	7	2	2	unique	1.00117	17.41	unique		23	11	14	10	1.68522		1.20567e+07	4.03653e+07	2.32803e+07	2.5149e+07	7.86709e+07	3.45099e+07	0.519	0.358342	73.91
P19338	Nucleolin OS=Homo sapiens OX=9606 GN=NCL PE=1 SV=3	76.6	4	3	1	1	5	5	5	5	4	4	2	2	0.761314	1.00117	9.94858	11.7111		13	7	8	5	1.6669		3.8323e+06	8.86694e+06	7.23901e+06	1.09077e+07	2.33744e+07	7.16389e+06	0.518	0.361186	59.92
P13797	Plastin-3 OS=Homo sapiens OX=9606 GN=PLS3 PE=1 SV=4	70.8	1	1	0	0	0	0	3	3	0	0	0	0	unique	0	0	unique		3	3	4	3	0.769339			1.18905e+06			2.2951e+06		0.518	0.361186	0
P04259	Keratin, type II cytoskeletal 6B OS=Homo sapiens OX=9606 GN=KRT6B PE=1 SV=5	60	8	1	6	1	0	0	0	0	6	1	0	0	0.253771	0	unique	unique		21	2	16	1	1.34634		543805	2.29027e+06	6.864e+06	7.2451e+06	4.56896e+06	1.07035e+07	0.517	0.36131	99.35
P35555	Fibrillin-1 OS=Homo sapiens OX=9606 GN=FBN1 PE=1 SV=4	312.1	83	67	143	93	0	0	158	97	0	0	46	39	0.11047	0	0	0.11047		83	67	344	111	0.247501		7.05642e+06	1.75935e+07	4.29168e+08	2.73608e+09	2.49721e+09	6.04882e+08	0.193	0.365043	83.96
P02042	Hemoglobin subunit delta OS=Homo sapiens OX=9606 GN=HBD PE=1 SV=2	16	0	0	0	0	0	0	0	0	3	2	0	0	0	0	unique	unique		7	2	0	0	unique		1.09493e+07	2.85126e+07	5.95114e+07	1.30819e+08	1.53114e+08	6.72907e+07	0.193	0.365043	85.71
P62847	40S ribosomal protein S24 OS=Homo sapiens OX=9606 GN=RPS24 PE=1 SV=1	15.4	0	0	0	0	1	1	3	3	1	1	0	0	0	0.333722	unique	unique		2	1	3	3	0.683857		450604	1.07641e+06	1.00013e+06	2.13148e+06	9.07951e+06	1.33228e+06	0.193	0.365748	91.65
Q9NQC3	Reticulon-4 OS=Homo sapiens OX=9606 GN=RTN4 PE=1 SV=2	129.9	1	1	1	1	3	2	3	3	3	2	1	1	0.190328	1.00117	14.9229	16.1144		7	3	5	3	1.4361		810940	1.64086e+06	728713	3.21218e+06	8.05127e+06	1.83779e+06	0.193	0.367736	59.98
P60981	Destrin OS=Homo sapiens OX=9606 GN=DSTN PE=1 SV=3	18.5	1	1	3	1	2	1	5	2	2	1	1	1	0.0634428	0.400467	9.94858	10.4125		5	1	9	2	0.569881		310902	1.83784e+06	530544	2.15135e+06	8.58663e+06	2.74715e+06	0.193	0.367736	101.33
P29966	Myristoylated alanine-rich C-kinase substrate OS=Homo sapiens OX=9606 GN=MARCKS PE=1 SV=4	31.5	0	0	0	0	0	0	1	1	0	0	0	0	0	0	0	0		0	0	1	1	0			747597	467863	916239	1.44106e+06	1.18876e+06	0.515	0.367974	36.27
P50416	Carnitine O-palmitoyltransferase 1, liver isoform OS=Homo sapiens OX=9606 GN=CPT1A PE=1 SV=2	88.3	2	2	1	1	2	2	2	2	1	1	0	0	0.380657	1.00117	unique	unique		5	2	3	2	1.70964		369680	703539	1.37434e+06	1.82229e+06	1.03202e+06	2.0297e+06	0.514	0.368821	59.33
P29590	Protein PML OS=Homo sapiens OX=9606 GN=PML PE=1 SV=3	97.5	0	0	0	0	0	0	2	2	0	0	0	0	0	0	0	0		0	0	2	2	0		156757	332016		679563	1.96067e+06		0.194	0.373061	56.95
Q13247	Serine/arginine-rich splicing factor 6 OS=Homo sapiens OX=9606 GN=SRSF6 PE=1 SV=2	39.6	0	0	1	1	1	1	2	2	0	0	0	0	0	0.500583	0	0.500583		1	1	3	3	0.341928		614926	1.73091e+06	865648	4.91886e+06	7.37994e+06	1.4977e+06	0.194	0.37849	79.49
Q15366	Poly(rC)-binding protein 2 OS=Homo sapiens OX=9606 GN=PCBP2 PE=1 SV=1	38.6	0	0	6	2	6	2	9	4	0	0	0	0	0	0.667444	0	0.667444		14	2	19	4	0.755842		1.97988e+06	6.72817e+06	2.4032e+06	1.75681e+07	3.19307e+07	5.73886e+06	0.195	0.383272	65.04
Q07021	Complement component 1 Q subcomponent-binding protein, mitochondrial OS=Homo sapiens OX=9606 GN=C1QBP PE=1 SV=1	31.3	3	2	3	2	2	1	3	2	0	0	1	1	0.190328	0.667444	0	0.857773		5	2	7	2	0.732704		417874	2.27753e+06	3.54655e+06	4.54757e+06	1.04802e+07	3.98211e+06	0.509	0.383272	79.01
O43684	Mitotic checkpoint protein BUB3 OS=Homo sapiens OX=9606 GN=BUB3 PE=1 SV=1	37.1	1	1	0	0	1	1	4	4	0	0	0	0	unique	0.250292	0	unique		2	2	4	4	0.512893			1.11992e+06		1.07123e+06	3.98026e+06	689060	0.51	0.383272	73.61
Q96I99	Succinate--CoA ligase [GDP-forming] subunit beta, mitochondrial OS=Homo sapiens OX=9606 GN=SUCLG2 PE=1 SV=2	46.5	1	1	0	0	2	2	3	3	0	0	0	0	unique	0.667444	0	unique		3	2	3	3	1.02579			310925	327228	1.56296e+06	6.01563e+06		0.195	0.383583	3.79
P40121	Macrophage-capping protein OS=Homo sapiens OX=9606 GN=CAPG PE=1 SV=2	38.5	0	0	0	0	2	2	3	3	0	0	1	1	0	0.667444	0	0.667444		2	2	4	4	0.512893		1.02963e+06	2.80685e+06		2.34438e+06	5.0925e+06	4.19099e+06	0.507	0.393847	62.34
P19404	NADH dehydrogenase [ubiquinone] flavoprotein 2, mitochondrial OS=Homo sapiens OX=9606 GN=NDUFV2 PE=1 SV=2	27.4	0	0	0	0	0	0	1	1	0	0	0	0	0	0	0	0		0	0	1	1	0			439132	409630	715480	978998		0.507	0.393847	22.54
Q9P015	39S ribosomal protein L15, mitochondrial OS=Homo sapiens OX=9606 GN=MRPL15 PE=1 SV=1	33.4	0	0	0	0	1	1	1	1	0	0	0	0	0	1.00117	0	1.00117		1	1	1	1	1.02579			757359	1.01064e+06	4.83654e+06	619954		0.505	0.399192	156.26
Q15043	Metal cation symporter ZIP14 OS=Homo sapiens OX=9606 GN=SLC39A14 PE=1 SV=3	54.2	0	0	1	1	0	0	1	1	0	0	0	0	0	0	0	0		0	0	2	1	0		50350.9	250591	256741	557760	1.30468e+06	308020	0.197	0.399192	84.88
Q16795	NADH dehydrogenase [ubiquinone] 1 alpha subcomplex subunit 9, mitochondrial OS=Homo sapiens OX=9606 GN=NDUFA9 PE=1 SV=2	42.5	0	0	0	0	1	1	0	0	0	0	0	0	0	unique	0	unique		1	1	0	0	unique			164650	243567			397013	0.504	0.402692	29.21
Q15008	26S proteasome non-ATPase regulatory subunit 6 OS=Homo sapiens OX=9606 GN=PSMD6 PE=1 SV=1	45.5	0	0	0	0	0	0	1	1	0	0	0	0	0	0	0	0		0	0	1	1	0			735367		1.54463e+06	1.37901e+06		0.504	0.40469	8.41
Q86TX2	Acyl-coenzyme A thioesterase 1 OS=Homo sapiens OX=9606 GN=ACOT1 PE=1 SV=1	46.2	0	0	0	0	1	1	0	0	0	0	0	0	0	unique	0	unique		1	1	0	0	unique		700977	1.17998e+06			1.81305e+06		0.502	0.414972	39.04
P62072	Mitochondrial import inner membrane translocase subunit Tim10 OS=Homo sapiens OX=9606 GN=TIMM10 PE=1 SV=1	10.3	1	1	0	0	1	1	0	0	0	0	0	0	unique	unique	0	unique		2	1	0	0	unique			704910	616555	1.55699e+06	1.31707e+06	817372	0.501	0.417265	27.4
Q8NF37	Lysophosphatidylcholine acyltransferase 1 OS=Homo sapiens OX=9606 GN=LPCAT1 PE=1 SV=2	59.1	1	1	1	1	1	1	1	1	1	1	1	1	0.190328	1.00117	4.97429	6.16578		3	1	3	1	1.02579			420119	555458	757304	1.2332e+06		0.5	0.419602	31.75
Q9HDC9	Adipocyte plasma membrane-associated protein OS=Homo sapiens OX=9606 GN=APMAP PE=1 SV=2	46.5	0	0	0	0	2	2	2	2	0	0	0	0	0	1.00117	0	1.00117		2	2	2	2	1.02579		8778934	6.98634e+07	2.54802e+07	4.94869e+06	9.88109e+06	9.94582e+07	0.499	0.421986	147.29
Q92616	eIF-2-alpha kinase activator GCN1 OS=Homo sapiens OX=9606 GN=GCN1 PE=1 SV=7	292.5	0	0	0	0	1	1	3	3	0	0	0	0	0	0.333722	0	0.333722		1	1	3	3	0.341928			1.05614e+06			1.31566e+07		0.199	0.422442	169.21
Q9UKM9	RNA-binding protein Raly OS=Homo sapiens OX=9606 GN=RALY PE=1 SV=1	32.4	0	0	0	0	0	0	3	3	0	0	0	0	0	0	0	0		0	0	3	3	0			597763	246167	781435	5.32394e+06	568721	0.2	0.42259	15.99
Q92621	Nuclear pore complex protein Nup205 OS=Homo sapiens OX=9606 GN=NUP205 PE=1 SV=3	227.8	0	0	1	1	1	1	2	2	1	1	0	0	0	0.500583	unique	unique		2	1	3	2	0.683857				639115		1.9998e+06		0.495	0.438029	0
O96005	Putative lipid scramblase CLPTM1 OS=Homo sapiens OX=9606 GN=CLPTM1 PE=1 SV=1	76	0	0	1	1	0	0	2	2	1	1	0	0	0	0	unique	unique		1	1	3	2	0.341928		167320	705614		1.30185e+06	3.79102e+06	1.02932e+06	0.201	0.441504	88.5
P18859	ATP synthase-coupling factor 6, mitochondrial OS=Homo sapiens OX=9606 GN=ATP5PF PE=1 SV=1	12.6	2	2	2	2	3	3	4	4	1	1	1	1	0.190328	0.750875	4.97429	5.91549		6	3	7	4	0.879244		218287	851499	879403	2.51129e+06	7.83175e+06	1.55409e+06	0.202	0.448039	64.61
P29279	CCN family member 2 OS=Homo sapiens OX=9606 GN=CCN2 PE=1 SV=2	38.1	0	0	0	0	0	0	1	1	0	0	0	0	0	0	0	0		0	0	2	1	0			796903	818811	1.43041e+06	2.08379e+06	1.63859e+06	0.493	0.448039	18.82
P22626	Heterogeneous nuclear ribonucleoproteins A2/B1 OS=Homo sapiens OX=9606 GN=HNRNPA2B1 PE=1 SV=2	37.4	3	3	0	0	9	7	8	5	4	4	1	1	unique	1.12631	19.8972	unique		16	7	9	5	1.82362		6.01852e+06	1.65383e+07	6.13712e+06	6.05979e+06	4.01851e+07	1.15871e+07	0.492	0.453151	71.19
P19827	Inter-alpha-trypsin inhibitor heavy chain H1 OS=Homo sapiens OX=9606 GN=ITIH1 PE=1 SV=3	101.3	1	1	1	1	0	0	0	0	0	0	1	1	0.190328	0	0	0.190328		1	1	2	1	0.512893				2.18735e+06	4.14537e+06		4.79215e+06	0.491	0.457056	10.76
Q9BQ67	Glutamate-rich WD repeat-containing protein 1 OS=Homo sapiens OX=9606 GN=GRWD1 PE=1 SV=1	49.4	0	0	0	0	1	1	0	0	0	0	0	0	0	unique	0	unique		1	1	0	0	unique			653634		1.33172e+06			0.491	0.457056	0
Q16222	UDP-N-acetylhexosamine pyrophosphorylase OS=Homo sapiens OX=9606 GN=UAP1 PE=1 SV=3	58.7	0	0	0	0	0	0	2	2	0	0	0	0	0	0	0	0		0	0	2	2	0		86569.4	292669			767465	804036	0.203	0.457056	93.78
Q92520	Protein FAM3C OS=Homo sapiens OX=9606 GN=FAM3C PE=1 SV=1	24.7	0	0	0	0	2	2	2	2	0	0	0	0	0	1.00117	0	1.00117		2	2	2	2	1.02579			220622			2.32097e+06	508358	0.203	0.462937	123.7
P62888	60S ribosomal protein L30 OS=Homo sapiens OX=9606 GN=RPL30 PE=1 SV=2	12.8	2	2	1	1	5	4	5	4	4	3	2	2	0.380657	1.00117	9.94858	11.3304		11	4	9	4	1.25374		748526	4.97568e+06	1.59805e+06	4.2166e+06	1.51402e+07	5.22073e+06	0.488	0.469546	73.31
Q2KHM9	Protein moonraker OS=Homo sapiens OX=9606 GN=KIAA0753 PE=1 SV=3	109.3	0	0	0	0	0	0	0	0	0	0	0	0	NA	NA	NA	NA		0	0	1	1	0		400601		2.12538e+06	4.20651e+06	849858	3.94093e+06	0.488	0.469546	66.71
O75489	NADH dehydrogenase [ubiquinone] iron-sulfur protein 3, mitochondrial OS=Homo sapiens OX=9606 GN=NDUFS3 PE=1 SV=1	30.2	1	1	0	0	0	0	2	2	0	0	0	0	unique	0	0	unique		1	1	2	2	0.512893		212300	789631	449362	1.26348e+06	3.56918e+06		0.205	0.488621	32.73
P52292	Importin subunit alpha-1 OS=Homo sapiens OX=9606 GN=KPNA2 PE=1 SV=1	57.8	0	0	2	2	4	4	5	5	2	2	1	1	0	0.800933	9.94858	10.7495		6	4	8	5	0.769339			1.21613e+06	550285	1.91848e+06	1.87866e+08	1.6754e+06	0.484	0.490302	52.86
O75477	Erlin-1 OS=Homo sapiens OX=9606 GN=ERLIN1 PE=1 SV=2	39.1	1	1	1	1	2	2	3	1	1	1	1	1	0.190328	0.667444	4.97429	5.83206		4	2	5	1	0.820628		283678	825809	908175	1.36508e+06	6.20508e+06	2.09819e+06	0.206	0.492037	71.86
P61353	60S ribosomal protein L27 OS=Homo sapiens OX=9606 GN=RPL27 PE=1 SV=2	15.8	0	0	0	0	1	1	2	2	1	1	0	0	0	0.500583	unique	unique		2	1	2	2	1.02579		992406	1.90732e+06	1.17078e+06	1.8458e+06	1.03297e+07	2.42041e+06	0.484	0.492037	57.25
Q8N1G4	Leucine-rich repeat-containing protein 47 OS=Homo sapiens OX=9606 GN=LRRC47 PE=1 SV=1	63.4	0	0	0	0	0	0	1	1	0	0	0	0	0	0	0	0		0	0	1	1	0		1.25591e+06	1.62789e+06		8.96325e+06	5.39976e+06		0.206	0.492037	33.35
P09972	Fructose-bisphosphate aldolase C OS=Homo sapiens OX=9606 GN=ALDOC PE=1 SV=2	39.4	0	0	0	0	0	0	0	0	4	1	0	0	0	0	unique	unique		10	1	0	0	unique		314058	848007	642894	1.33105e+06			0.483	0.494893	35.86
Q8WUY1	Protein THEM6 OS=Homo sapiens OX=9606 GN=THEM6 PE=1 SV=2	23.9	0	0	1	1	1	1	2	2	0	0	0	0	0	0.500583	0	0.500583		1	1	2	1	0.512893		339669			1.64802e+06	2.87726e+06	1.03043e+06	0.206	0.496978	55.56
P21266	Glutathione S-transferase Mu 3 OS=Homo sapiens OX=9606 GN=GSTM3 PE=1 SV=3	26.5	0	0	0	0	0	0	2	2	0	0	0	0	0	0	0	0		0	0	2	2	0		161696	633598	531787	1.72482e+06	2.80917e+06		0.207	0.501585	56.88
Q12931	Heat shock protein 75 kDa, mitochondrial OS=Homo sapiens OX=9606 GN=TRAP1 PE=1 SV=3	80.1	2	1	3	2	5	4	5	4	2	1	0	0	0.126886	1.00117	unique	unique		9	5	8	6	1.15401			1.09734e+06	648096	4.43785e+06	9.2619e+06	682513	0.481	0.505157	27.98
Q9NP92	39S ribosomal protein S30, mitochondrial OS=Homo sapiens OX=9606 GN=MRPS30 PE=1 SV=2	50.3	0	0	0	0	0	0	1	1	0	0	0	0	0	0	0	0		0	0	1	1	0		3.11135e+06	9.06823e+06	1.6784e+07		1.23531e+07	2.5705e+07	0.48	0.508138	74.67
Q15758	Neutral amino acid transporter B(0) OS=Homo sapiens OX=9606 GN=SLC1A5 PE=1 SV=2	56.6	2	2	2	2	3	2	4	3	2	2	2	2	0.190328	0.750875	4.97429	5.91549		7	2	8	3	0.897562		723707	4.37507e+06	1.95823e+06	6.67997e+06	7.97399e+06	1.79225e+07	0.208	0.51185	76.81
Q13813	Spectrin alpha chain, non-erythrocytic 1 OS=Homo sapiens OX=9606 GN=SPTAN1 PE=1 SV=3	284.4	0	0	1	1	3	3	5	5	3	3	0	0	0	0.6007	unique	unique		6	5	6	5	1.02579		7.24001e+06	3.32316e+06	4.72529e+06	9.34333e+06	1.71147e+07	8.2121e+06	0.208	0.51185	71.52
P30405	Peptidyl-prolyl cis-trans isomerase F, mitochondrial OS=Homo sapiens OX=9606 GN=PPIF PE=1 SV=1	22	1	1	0	0	0	0	1	1	0	0	0	0	unique	0	0	unique		1	1	1	1	1.02579			1.39659e+06	2.42316e+06	3.97827e+06	4.41569e+06	3.35374e+06	0.478	0.51185	41.03
Q9Y2W1	Thyroid hormone receptor-associated protein 3 OS=Homo sapiens OX=9606 GN=THRAP3 PE=1 SV=2	108.6	0	0	0	0	1	1	1	1	0	0	0	0	0	1.00117	0	1.00117		1	1	1	1	1.02579		166809	701171	639020	1.85911e+06	3.68138e+06	949439	0.208	0.51185	49.33
Q8TB61	Adenosine 3'-phospho 5'-phosphosulfate transporter 1 OS=Homo sapiens OX=9606 GN=SLC35B2 PE=1 SV=1	47.5	0	0	0	0	0	0	1	1	0	0	0	0	0	0	0	0		0	0	1	1	0			337184	306413		1.54267e+06		0.208	0.515547	7.1
Q13765	Nascent polypeptide-associated complex subunit alpha OS=Homo sapiens OX=9606 GN=NACA PE=1 SV=1	23.4	0	0	0	0	2	2	1	1	1	1	0	0	0	2.00233	unique	unique		3	2	1	1	3.07736		356889	1.34095e+06	922822	1.20057e+06	2.81447e+06	1.21373e+06	0.476	0.5189	84.32
Q15363	Transmembrane emp24 domain-containing protein 2 OS=Homo sapiens OX=9606 GN=TMED2 PE=1 SV=1	22.7	0	0	1	1	3	3	1	1	0	0	0	0	0	3.0035	0	3.0035		3	3	2	1	1.53868			1.69905e+06	2.7776e+06	3.52696e+06	5.9112e+06		0.476	0.521172	30.27
P33240	Cleavage stimulation factor subunit 2 OS=Homo sapiens OX=9606 GN=CSTF2 PE=1 SV=1	60.9	0	0	0	0	0	0	1	1	0	0	0	0	0	0	0	0		0	0	1	1	0			298122		462877	849038		0.476	0.521529	45.66
Q9BX68	Adenosine 5'-monophosphoramidase HINT2 OS=Homo sapiens OX=9606 GN=HINT2 PE=1 SV=1	17.2	1	1	0	0	1	1	1	1	0	0	0	0	unique	1.00117	0	unique		2	1	1	1	2.05157			166600			794893		0.21	0.527676	0
P38159	RNA-binding motif protein, X chromosome OS=Homo sapiens OX=9606 GN=RBMX PE=1 SV=3	42.3	0	0	0	0	0	0	0	0	1	1	0	0	0	0	unique	unique		1	1	0	0	unique		283419				1.34923e+06		0.21	0.533895	0
Q99873	Protein arginine N-methyltransferase 1 OS=Homo sapiens OX=9606 GN=PRMT1 PE=1 SV=3	42.4	0	0	0	0	1	1	1	1	0	0	0	0	0	1.00117	0	1.00117		1	1	1	1	1.02579			504661		750948	1.51565e+06		0.473	0.534076	53.14
Q99575	Ribonucleases P/MRP protein subunit POP1 OS=Homo sapiens OX=9606 GN=POP1 PE=1 SV=2	114.6	0	0	0	0	0	0	2	2	0	0	0	0	0	0	0	0		0	0	2	2	0			784871	590684	1.22801e+06	2.07131e+06	1.26872e+06	0.473	0.534076	35.87
P56524	Histone deacetylase 4 OS=Homo sapiens OX=9606 GN=HDAC4 PE=1 SV=3	119	0	0	0	0	0	0	1	1	0	0	0	0	0	0	0	0		0	0	1	1	0			2.08739e+06			4.41678e+06		0.473	0.534076	0
Q70UQ0	Inhibitor of nuclear factor kappa-B kinase-interacting protein OS=Homo sapiens OX=9606 GN=IKBIP PE=1 SV=1	39.3	0	0	2	2	2	2	4	4	2	2	0	0	0	0.500583	unique	unique		4	2	7	4	0.586163			3.06738e+06	1.48888e+06	8.38157e+06	7.84666e+06	3.02862e+06	0.471	0.543817	55.43
Q6ZNB6	NF-X1-type zinc finger protein NFXL1 OS=Homo sapiens OX=9606 GN=NFXL1 PE=1 SV=2	101.3	0	0	0	0	0	0	1	1	0	0	0	0	0	0	0	0		0	0	1	1	0			188640		301738	532937		0.47	0.546797	42.74
P83881	60S ribosomal protein L36a OS=Homo sapiens OX=9606 GN=RPL36A PE=1 SV=2	12.4	0	0	0	0	0	0	0	0	2	2	0	0	0	0	unique	unique		3	2	0	0	unique		797529	2.95553e+06	1.81905e+06	3.85004e+06	6.29781e+06	3.66842e+06	0.469	0.55243	61.9
Q8NBX0	Saccharopine dehydrogenase-like oxidoreductase OS=Homo sapiens OX=9606 GN=SCCPDH PE=1 SV=1	47.1	0	0	1	1	0	0	1	1	0	0	0	0	0	0	0	0		0	0	2	2	0		115234	397558	339886		1.73277e+06	637762	0.212	0.55494	57.53
P32119	Peroxiredoxin-2 OS=Homo sapiens OX=9606 GN=PRDX2 PE=1 SV=5	21.9	2	1	0	0	0	0	3	1	2	1	0	0	unique	0	unique	unique		5	1	4	1	1.28223		1.30642e+06	2.96586e+06	3.78912e+06	8.76454e+06	1.12792e+07	1.66397e+07	0.212	0.555098	62.75
Q8TDD1	ATP-dependent RNA helicase DDX54 OS=Homo sapiens OX=9606 GN=DDX54 PE=1 SV=2	98.5	0	0	0	0	0	0	1	1	0	0	0	0	0	0	0	0		0	0	1	1	0			188498		398620	407334		0.468	0.557276	1.6
P04075	Fructose-bisphosphate aldolase A OS=Homo sapiens OX=9606 GN=ALDOA PE=1 SV=2	39.4	9	8	5	4	18	14	13	10	10	6	5	5	0.342591	1.38623	9.94858	11.6774		37	10	23	10	1.65018		1.51311e+07	4.18299e+07	1.78651e+07	3.13842e+07	1.04944e+08	2.6841e+07	0.467	0.560207	72.04
P35908	Keratin, type II cytoskeletal 2 epidermal OS=Homo sapiens OX=9606 GN=KRT2 PE=1 SV=2	65.4	25	18	25	15	25	17	9	7	12	8	13	10	0.190328	2.78102	4.59165	7.563		62	20	47	15	1.35316		1.16633e+07	8.02411e+07	9.96446e+07	2.11318e+08	5.26952e+07	1.81536e+08	0.467	0.561279	92.44
P11310	Medium-chain specific acyl-CoA dehydrogenase, mitochondrial OS=Homo sapiens OX=9606 GN=ACADM PE=1 SV=1	46.6	2	2	0	0	2	2	3	3	1	1	0	0	unique	0.667444	unique	unique		4	3	3	3	1.36771			162670			762591		0.213	0.562795	0
P46783	40S ribosomal protein S10 OS=Homo sapiens OX=9606 GN=RPS10 PE=1 SV=1	18.9	0	0	0	0	0	0	3	3	0	0	0	0	0	0	0	0		0	0	3	3	0		64884.2	566958	346764		2.23576e+06		0.213	0.562795	33.45
P36776	Lon protease homolog, mitochondrial OS=Homo sapiens OX=9606 GN=LONP1 PE=1 SV=2	106.4	0	0	1	1	0	0	3	3	1	1	0	0	0	0	unique	unique		1	1	5	3	0.205157			940923		2.01914e+06	2.51299e+06	1.50935e+06	0.466	0.563085	36.26
P35998	26S proteasome regulatory subunit 7 OS=Homo sapiens OX=9606 GN=PSMC2 PE=1 SV=3	48.6	2	2	2	2	5	5	4	4	3	3	1	1	0.190328	1.25146	14.9229	16.3647		10	6	7	4	1.46541		941116	2.63159e+06	2.46199e+06	4.90772e+06	1.66557e+07	3.06243e+06	0.214	0.565474	76.25
Q969H8	Myeloid-derived growth factor OS=Homo sapiens OX=9606 GN=MYDGF PE=1 SV=1	18.8	1	1	0	0	2	2	2	1	2	2	0	0	unique	1.00117	unique	unique		5	2	2	1	2.56446		763293	2.13846e+06	2.21999e+06	5.57148e+06	1.01176e+07	2.53863e+06	0.214	0.565474	37.35
P0C0L4	Complement C4-A OS=Homo sapiens OX=9606 GN=C4A PE=1 SV=2	192.7	1	1	1	1	0	0	2	2	1	1	2	2	0.190328	0	2.48714	2.67747		2	1	5	3	0.410314		1.36225e+06	3.2829e+06	1.39052e+07	2.22826e+07	1.61729e+07	2.69346e+07	0.214	0.565474	96.88
Q1KMD3	Heterogeneous nuclear ribonucleoprotein U-like protein 2 OS=Homo sapiens OX=9606 GN=HNRNPUL2 PE=1 SV=1	85.1	1	1	0	0	1	1	2	2	0	0	0	0	unique	0.500583	0	unique		2	1	1	1	2.05157		156991		444475	1.46065e+06	1.04374e+06	1.36934e+06	0.214	0.565474	68.2
Q8TCT9	Minor histocompatibility antigen H13 OS=Homo sapiens OX=9606 GN=HM13 PE=1 SV=1	41.5	0	0	2	2	2	2	3	3	0	0	2	2	0	0.667444	0	0.667444		2	2	7	3	0.293081		467998	1.80985e+06	1.48099e+06	6.63679e+06	7.65916e+06		0.214	0.565474	31.11
P07195	L-lactate dehydrogenase B chain OS=Homo sapiens OX=9606 GN=LDHB PE=1 SV=2	36.6	1	1	0	0	2	2	5	3	3	2	0	0	unique	0.400467	unique	unique		6	3	6	3	1.02579		2.12953e+06	9.12706e+06	4.33204e+06	8.41733e+06	1.69459e+07	4.14279e+06	0.464	0.570354	69.45
Q8NBJ5	Procollagen galactosyltransferase 1 OS=Homo sapiens OX=9606 GN=COLGALT1 PE=1 SV=1	71.6	0	0	0	0	1	1	2	2	1	1	0	0	0	0.500583	unique	unique		2	1	1	1	2.05157		690700	1.56039e+06	3.50259e+06	8.21564e+06	3.69562e+06	7.27336e+06	0.215	0.570354	73.65
P39748	Flap endonuclease 1 OS=Homo sapiens OX=9606 GN=FEN1 PE=1 SV=1	42.6	4	4	3	3	4	4	8	8	1	1	2	2	0.253771	0.500583	2.48714	3.2415		9	5	13	8	0.710159		1.93705e+06	5.93394e+06	1.47845e+07	2.33443e+07	2.50915e+07	2.57305e+07	0.215	0.575928	83.15
P03956	Interstitial collagenase OS=Homo sapiens OX=9606 GN=MMP1 PE=1 SV=3	54	0	0	1	1	0	0	1	1	0	0	1	1	0	0	0	0		0	0	3	1	0		429556	1.29041e+06		3.38869e+06	3.98972e+06	3.00639e+06	0.215	0.575928	74.41
Q8N0Y7	Probable phosphoglycerate mutase 4 OS=Homo sapiens OX=9606 GN=PGAM4 PE=3 SV=1	28.8	1	1	1	1	3	3	2	2	2	2	1	1	0.190328	1.50175	9.94858	11.6407		6	3	4	2	1.53868		536727	3.14251e+06		478577	6.09052e+06	1.24304e+06	0.462	0.577788	102.81
P26038	Moesin OS=Homo sapiens OX=9606 GN=MSN PE=1 SV=3	67.8	2	2	0	0	10	8	7	5	8	6	0	0	unique	1.43024	unique	unique		20	8	7	5	2.93081		4.19018e+06	1.89312e+07	6.052e+06	5.56052e+06	3.39596e+07	5.41558e+06	0.46	0.580296	68.31
P23142	Fibulin-1 OS=Homo sapiens OX=9606 GN=FBLN1 PE=1 SV=4	77.2	2	2	3	3	2	2	4	4	2	2	3	3	0.126886	0.500583	3.31619	3.94366		6	4	10	5	0.615471		623967	1.08734e+06	3.4029e+06	1.03108e+07	5.56474e+06	6.26284e+06	0.216	0.580296	74.31
P02787	Serotransferrin OS=Homo sapiens OX=9606 GN=TF PE=1 SV=3	77	1	1	0	0	1	1	1	1	1	1	1	1	unique	1.00117	4.97429	unique		3	1	2	1	1.53868		1.48014e+06	2.80231e+06	3.7008e+06	3.21348e+06	3.83141e+06	9.58536e+06	0.461	0.580296	69.95
P46977	Dolichyl-diphosphooligosaccharide--protein glycosyltransferase subunit STT3A OS=Homo sapiens OX=9606 GN=STT3A PE=1 SV=2	80.5	1	1	2	2	1	1	3	3	0	0	1	1	0.0951642	0.333722	0	0.428886		2	1	6	3	0.341928		166216	911127	729595		6.27607e+06		0.216	0.580296	29.54
P78344	Eukaryotic translation initiation factor 4 gamma 2 OS=Homo sapiens OX=9606 GN=EIF4G2 PE=1 SV=1	102.3	0	0	1	1	2	2	5	5	0	0	0	0	0	0.400467	0	0.400467		2	2	6	6	0.341928		623054	1.61154e+06	1.46435e+06	3.35316e+06	2.05245e+06		0.216	0.580296	77.13
P52907	F-actin-capping protein subunit alpha-1 OS=Homo sapiens OX=9606 GN=CAPZA1 PE=1 SV=3	32.9	0	0	0	0	1	1	1	1	0	0	0	0	0	1.00117	0	1.00117		1	1	1	1	1.02579		142193	413842	279672	816905	2.14566e+06		0.216	0.580296	45.18
Q6PI48	Aspartate--tRNA ligase, mitochondrial OS=Homo sapiens OX=9606 GN=DARS2 PE=1 SV=1	73.5	0	0	0	0	0	0	1	1	1	1	0	0	0	0	unique	unique		1	1	1	1	1.02579		38919.3	186912			668571	358018	0.216	0.580296	116.73
P62140	Serine/threonine-protein phosphatase PP1-beta catalytic subunit OS=Homo sapiens OX=9606 GN=PPP1CB PE=1 SV=3	37.2	0	0	2	2	3	3	3	1	0	0	0	0	0	1.00117	0	1.00117		5	3	5	1	1.02579		3.1585e+06	5.91898e+06	7.88901e+06	8.66016e+06	8.78719e+06	2.64268e+07	0.46	0.58047	70.17
P22087	rRNA 2'-O-methyltransferase fibrillarin OS=Homo sapiens OX=9606 GN=FBL PE=1 SV=2	33.8	1	1	2	2	3	3	6	5	1	1	0	0	0.0951642	0.500583	unique	unique		5	3	8	6	0.641116		736601	1.4582e+06	1.39414e+06	3.38513e+06	1.04361e+07	806788	0.217	0.584975	46.72
P50395	Rab GDP dissociation inhibitor beta OS=Homo sapiens OX=9606 GN=GDI2 PE=1 SV=2	50.6	1	1	0	0	2	2	2	2	1	1	0	0	unique	1.00117	unique	unique		4	3	2	2	2.05157		422798	1.76324e+06	864396	2.51624e+06	2.09057e+06	921560	0.459	0.584975	52.89
P68402	Platelet-activating factor acetylhydrolase IB subunit alpha2 OS=Homo sapiens OX=9606 GN=PAFAH1B2 PE=1 SV=1	25.6	0	0	0	0	2	2	1	1	0	0	0	0	0	2.00233	0	2.00233		2	2	1	1	2.05157		68613.8	250493	195829		1.02024e+06	420153	0.217	0.584975	64.02
Q9HCU9	Breast cancer metastasis-suppressor 1 OS=Homo sapiens OX=9606 GN=BRMS1 PE=1 SV=1	28.4	1	1	0	0	0	0	0	0	0	0	0	0	unique	0	0	unique		1	1	0	0	unique		6663292	9.31815e+06	2.26581e+07	5.00399e+07	3.06497e+07	6.4339e+07	0.217	0.587609	74.29
P15954	Cytochrome c oxidase subunit 7C, mitochondrial OS=Homo sapiens OX=9606 GN=COX7C PE=1 SV=1	7.2	0	0	0	0	1	1	1	1	0	0	0	0	0	1.00117	0	1.00117		1	1	1	1	1.02579		153335	687119	595328	997531	1.50186e+06	541593	0.458	0.587609	86.55
Q9Y5J7	Mitochondrial import inner membrane translocase subunit Tim9 OS=Homo sapiens OX=9606 GN=TIMM9 PE=1 SV=1	10.4	1	1	0	0	0	0	1	1	0	0	0	0	unique	0	0	unique		1	1	1	1	1.02579		164510	657225		401766	1.28815e+06		0.457	0.589185	62.04
P48444	Coatomer subunit delta OS=Homo sapiens OX=9606 GN=ARCN1 PE=1 SV=1	57.2	1	1	0	0	0	0	0	0	2	2	0	0	unique	0	unique	unique		3	2	0	0	unique		126033	505929	241350	528351			0.457	0.590081	77.53
P52209	6-phosphogluconate dehydrogenase, decarboxylating OS=Homo sapiens OX=9606 GN=PGD PE=1 SV=3	53.1	0	0	0	0	2	2	2	2	0	0	0	0	0	1.00117	0	1.00117		2	2	2	2	1.02579			1.68474e+06		1.23103e+06	7.1927e+06	1.15115e+06	0.456	0.591929	56.17
Q16629	Serine/arginine-rich splicing factor 7 OS=Homo sapiens OX=9606 GN=SRSF7 PE=1 SV=1	27.4	1	1	2	2	1	1	2	2	1	1	1	1	0.0951642	0.500583	4.97429	5.57004		3	1	5	2	0.615471		564851	499030	302284	2.24319e+06	7.79021e+06	791415	0.218	0.59206	80.33
O60264	SWI/SNF-related matrix-associated actin-dependent regulator of chromatin subfamily A member 5 OS=Homo sapiens OX=9606 GN=SMARCA5 PE=1 SV=1	121.8	0	0	0	0	0	0	2	2	0	0	0	0	0	0	0	0		0	0	2	2	0			796278	615727	1.35426e+06	1.88383e+06	958000	0.455	0.602874	40.47
P61313	60S ribosomal protein L15 OS=Homo sapiens OX=9606 GN=RPL15 PE=1 SV=2	24.1	3	3	1	1	5	5	6	6	4	4	0	0	0.570985	0.834305	unique	unique		12	6	7	6	1.75849		5.41189e+06	2.02914e+07	1.17486e+07	1.65303e+07	3.79153e+07	1.71687e+07	0.454	0.6074	80.22
Q15006	ER membrane protein complex subunit 2 OS=Homo sapiens OX=9606 GN=EMC2 PE=1 SV=1	34.8	0	0	1	1	0	0	0	0	0	0	0	0	0	0	0	0		0	0	1	1	0			948437		2.26637e+06	1.92681e+06		0.454	0.6074	12.05
P62273	40S ribosomal protein S29 OS=Homo sapiens OX=9606 GN=RPS29 PE=1 SV=2	6.7	0	0	0	0	1	1	0	0	0	0	0	0	0	unique	0	unique		1	1	0	0	unique		569869	2.83548e+06	1.69712e+06	3.2377e+06	6.26295e+06	2.95085e+06	0.453	0.614233	78.41
O43678	NADH dehydrogenase [ubiquinone] 1 alpha subcomplex subunit 2 OS=Homo sapiens OX=9606 GN=NDUFA2 PE=1 SV=3	10.9	0	0	0	0	0	0	0	0	0	0	0	0	NA	NA	NA	NA		0	0	1	1	0				433809	821588	1.11873e+06		0.452	0.614976	22.98
P07741	Adenine phosphoribosyltransferase OS=Homo sapiens OX=9606 GN=APRT PE=1 SV=2	19.6	0	0	0	0	0	0	1	1	0	0	0	0	0	0	0	0		0	0	1	1	0			218156	271819		1.10734e+06		0.22	0.615891	16.34
O15550	Lysine-specific demethylase 6A OS=Homo sapiens OX=9606 GN=KDM6A PE=1 SV=2	154.1	0	0	0	0	1	1	0	0	0	0	0	0	0	unique	0	unique		1	1	0	0	unique			397672			1.80378e+06		0.22	0.618889	0
P81605	Dermcidin OS=Homo sapiens OX=9606 GN=DCD PE=1 SV=2	11.3	0	0	1	1	0	0	0	0	0	0	0	0	0	0	0	0		0	0	1	1	0			289476	517110	1.80055e+06	408431		0.451	0.618889	90.04
P12259	Coagulation factor V OS=Homo sapiens OX=9606 GN=F5 PE=1 SV=4	251.5	0	0	0	0	0	0	1	1	0	0	1	1	0	0	0	0		0	0	2	2	0		2388240	1.66667e+06	3.07898e+06	1.65062e+07	8.09154e+06	7.00417e+06	0.22	0.618889	56.2
Q9HAB3	Solute carrier family 52, riboflavin transporter, member 2 OS=Homo sapiens OX=9606 GN=SLC52A2 PE=1 SV=1	45.7	0	0	0	0	0	0	1	1	0	0	0	0	0	0	0	0		0	0	1	1	0				296394	656826	793681	500635	0.451	0.618889	30.89
P62805	Histone H4 OS=Homo sapiens OX=9606 GN=H4C1 PE=1 SV=2	11.4	10	8	13	8	13	9	17	11	11	9	6	5	0.146407	0.765598	9.11953	10.0315		34	9	36	12	0.968797		6.41588e+07	2.12812e+08	1.78217e+08	5.16117e+08	7.89101e+08	4.74716e+08	0.221	0.62011	69.78
Q96IJ6	Mannose-1-phosphate guanyltransferase alpha OS=Homo sapiens OX=9606 GN=GMPPA PE=1 SV=1	46.3	0	0	0	0	0	0	1	1	0	0	0	0	0	0	0	0		0	0	1	1	0			110577	105765		239915		0.451	0.62011	3.3
Q6DHV7	Adenosine deaminase-like protein OS=Homo sapiens OX=9606 GN=ADAL PE=1 SV=2	40.2	1	1	0	0	0	0	0	0	0	0	0	0	unique	0	0	unique		1	1	0	0	unique				2.118e+06	1.28974e+07	9.58152e+06	2.55293e+06	0.221	0.624492	51.31
P04632	Calpain small subunit 1 OS=Homo sapiens OX=9606 GN=CAPNS1 PE=1 SV=1	28.3	0	0	0	0	1	1	2	2	0	0	0	0	0	0.500583	0	0.500583		1	1	2	2	0.512893		384435	1.20938e+06	551219	3.9429e+06	2.80056e+06		0.221	0.624492	76.33
P50454	Serpin H1 OS=Homo sapiens OX=9606 GN=SERPINH1 PE=1 SV=2	46.4	2	2	4	4	3	3	7	7	2	2	4	4	0.0951642	0.429071	2.48714	3.01138		7	3	15	7	0.4787		1.03684e+06	4.1503e+06	2.69869e+06	1.45311e+07	2.70297e+07	1.06742e+07	0.221	0.626062	68.29
P20700	Lamin-B1 OS=Homo sapiens OX=9606 GN=LMNB1 PE=1 SV=2	66.4	3	3	4	3	4	4	5	5	3	3	3	3	0.142746	0.800933	4.97429	5.91797		10	6	12	7	0.854821		1.30005e+06	2.00044e+06	1.74503e+06	8.14239e+06	6.00578e+06	2.76228e+06	0.449	0.626584	49.57
P30084	Enoyl-CoA hydratase, mitochondrial OS=Homo sapiens OX=9606 GN=ECHS1 PE=1 SV=4	31.4	0	0	3	3	1	1	5	5	0	0	0	0	0	0.200233	0	0.200233		1	1	8	6	0.128223		583103	3.39959e+06	3.56923e+06	1.74949e+07	1.52287e+07	4.85233e+06	0.222	0.628385	50.43
P56537	Eukaryotic translation initiation factor 6 OS=Homo sapiens OX=9606 GN=EIF6 PE=1 SV=1	26.6	1	1	1	1	2	2	4	4	1	1	1	1	0.190328	0.500583	4.97429	5.6652		4	2	6	4	0.683857		513225	890547	497833	1.65786e+06	4.54136e+06	432402	0.448	0.632475	90.55
P04083	Annexin A1 OS=Homo sapiens OX=9606 GN=ANXA1 PE=1 SV=2	38.7	4	4	4	4	6	6	10	10	5	5	3	3	0.190328	0.6007	8.29048	9.08151		15	8	18	11	0.854821		2.51894e+06	7.17118e+06	7.07849e+06	1.84758e+07	4.82439e+07	2.00591e+07	0.222	0.635899	77.14
P00338	L-lactate dehydrogenase A chain OS=Homo sapiens OX=9606 GN=LDHA PE=1 SV=2	36.7	2	2	3	3	4	4	6	5	2	1	1	1	0.126886	0.667444	9.94858	10.7429		8	4	10	5	0.820628		3.61863e+06	2.5795e+07	7.34283e+06	2.32453e+07	6.8888e+07	8.04207e+06	0.448	0.635899	72.99
P12814	Alpha-actinin-1 OS=Homo sapiens OX=9606 GN=ACTN1 PE=1 SV=2	103	1	1	3	1	6	2	10	5	6	2	0	0	0.0634428	0.6007	unique	unique		13	4	13	4	1.02579		1.65396e+06	4.20257e+06	4.41761e+06	2.92021e+06	9.20462e+06	4.76815e+06	0.446	0.643305	64.88
O95445	Apolipoprotein M OS=Homo sapiens OX=9606 GN=APOM PE=1 SV=2	21.2	0	0	1	1	0	0	1	1	1	1	0	0	0	0	unique	unique		1	1	2	1	0.512893		379374	976822	1.90333e+06	5.17463e+06	4.15315e+06	4.38151e+06	0.223	0.643305	72.17
O75718	Cartilage-associated protein OS=Homo sapiens OX=9606 GN=CRTAP PE=1 SV=1	46.5	0	0	0	0	0	0	2	2	0	0	0	0	0	0	0	0		0	0	2	2	0			191064	235664		1.03511e+06	875583	0.223	0.643305	14.33
P62266	40S ribosomal protein S23 OS=Homo sapiens OX=9606 GN=RPS23 PE=1 SV=3	15.8	2	2	1	1	3	3	3	3	2	2	2	2	0.380657	1.00117	4.97429	6.35611		7	3	6	3	1.19675		2.13013e+06	4.91596e+06	3.77192e+06	5.17406e+06	2.11681e+07	2.99824e+06	0.223	0.643537	65.68
P46459	Vesicle-fusing ATPase OS=Homo sapiens OX=9606 GN=NSF PE=1 SV=3	82.5	0	0	1	1	1	1	5	5	1	1	1	1	0	0.200233	4.97429	5.17452		2	1	7	5	0.293081		264614	493171	43314.9	1.77472e+06	4.63039e+06		0.224	0.649712	64.85
Q13443	Disintegrin and metalloproteinase domain-containing protein 9 OS=Homo sapiens OX=9606 GN=ADAM9 PE=1 SV=1	90.5	0	0	1	1	0	0	2	2	0	0	0	0	0	0	0	0		0	0	3	2	0		3264233	5.28671e+06	6.92236e+06	1.42568e+07	1.09822e+07	1.18926e+07	0.445	0.649712	35.03
P04350	Tubulin beta-4A chain OS=Homo sapiens OX=9606 GN=TUBB4A PE=1 SV=2	49.6	31	4	0	0	41	2	0	0	27	4	0	0	unique	unique	unique	unique		100	2	0	0	unique		323118	1.0367e+06	656957		2.92256e+06		0.225	0.656719	54.31
Q9GZT3	SRA stem-loop-interacting RNA-binding protein, mitochondrial OS=Homo sapiens OX=9606 GN=SLIRP PE=1 SV=1	12.3	2	2	1	1	2	2	3	3	2	2	1	1	0.380657	0.667444	9.94858	10.9967		6	3	6	3	1.02579		483452	1.44816e+06	391932	3.39802e+06	8.05362e+06	2.17617e+06	0.225	0.656719	74.81
P00734	Prothrombin OS=Homo sapiens OX=9606 GN=F2 PE=1 SV=2	70	1	1	2	2	1	1	3	3	4	4	1	1	0.0951642	0.333722	19.8972	20.326		6	4	6	4	1.02579		748896	1.11277e+06	716601	1.65024e+06	5.07954e+06		0.441	0.656719	80.1
P56134	ATP synthase subunit f, mitochondrial OS=Homo sapiens OX=9606 GN=ATP5MF PE=1 SV=3	10.9	1	1	1	1	2	2	2	2	2	2	1	1	0.190328	1.00117	9.94858	11.1401		5	2	4	2	1.28223		77579.2	729171	430836	1.26936e+06	3.69451e+06		0.225	0.656719	101.25
Q07666	KH domain-containing, RNA-binding, signal transduction-associated protein 1 OS=Homo sapiens OX=9606 GN=KHDRBS1 PE=1 SV=1	48.2	0	0	1	1	1	1	2	2	1	1	0	0	0	0.500583	unique	unique		2	1	3	3	0.683857		537759	1.11163e+06	639709	1.66983e+06	3.59374e+06	2.19132e+06	0.443	0.656719	28.11
P56385	ATP synthase subunit e, mitochondrial OS=Homo sapiens OX=9606 GN=ATP5ME PE=1 SV=2	7.9	0	0	0	0	1	1	2	1	0	0	0	0	0	0.500583	0	0.500583		1	1	2	1	0.512893		472952	1.60805e+06	1.19346e+06	4.80684e+06	7.57573e+06		0.224	0.656719	37.66
Q71DI3	Histone H3.2 OS=Homo sapiens OX=9606 GN=H3C15 PE=1 SV=3	15.4	0	0	0	0	0	0	10	7	0	0	0	0	0	0	0	0		0	0	15	6	0		4.96837e+07	1.65499e+08	1.08742e+08	3.65221e+08	7.05461e+08	2.58835e+08	0.225	0.656719	57.58
Q15003	Condensin complex subunit 2 OS=Homo sapiens OX=9606 GN=NCAPH PE=1 SV=3	82.5	0	0	0	0	0	0	1	1	0	0	0	0	0	0	0	0		0	0	1	1	0			320989	294373	694810	1.39293e+06	577563	0.442	0.656719	24.9
P00387	NADH-cytochrome b5 reductase 3 OS=Homo sapiens OX=9606 GN=CYB5R3 PE=1 SV=3	34.2	0	0	0	0	0	0	1	1	0	0	0	0	0	0	0	0		0	0	1	1	0		93340	284219	237449	699360	1.15787e+06		0.224	0.656719	58.35
Q9P0L0	Vesicle-associated membrane protein-associated protein A OS=Homo sapiens OX=9606 GN=VAPA PE=1 SV=3	27.9	0	0	1	1	2	2	3	3	0	0	1	1	0	0.667444	0	0.667444		2	2	5	4	0.410314		1.78653e+06	7.8251e+06	5.62381e+06	1.75451e+07	2.40309e+07	1.46542e+07	0.226	0.661544	63.88
Q12849	G-rich sequence factor 1 OS=Homo sapiens OX=9606 GN=GRSF1 PE=1 SV=3	53.1	0	0	1	1	1	1	0	0	2	2	1	1	0	unique	9.94858	unique		3	2	2	1	1.53868		391931	1.40448e+06		1.99135e+06	4.13845e+06		0.226	0.665455	87.55
O15231	Zinc finger protein 185 OS=Homo sapiens OX=9606 GN=ZNF185 PE=1 SV=3	73.5	0	0	0	0	0	0	0	0	1	1	0	0	0	0	unique	unique		1	1	0	0	unique		69409.6	128498			214709		0.44	0.665455	46.38
Q9NTI2	Phospholipid-transporting ATPase IB OS=Homo sapiens OX=9606 GN=ATP8A2 PE=1 SV=3	133.5	1	1	1	1	0	0	0	0	0	0	0	0	0.190328	0	0	0.190328		1	1	1	1	1.02579		1.82677e+07	3.46158e+07	3.94697e+07	5.68812e+07	9.4e+07	6.38443e+07	0.438	0.673522	45.49
O76071	Probable cytosolic iron-sulfur protein assembly protein CIAO1 OS=Homo sapiens OX=9606 GN=CIAO1 PE=1 SV=1	37.8	0	0	1	1	1	1	0	0	0	0	0	0	0	unique	0	unique		1	1	1	1	1.02579			522712		597293	2.37874e+06		0.439	0.673522	110.79
O94805	Actin-like protein 6B OS=Homo sapiens OX=9606 GN=ACTL6B PE=1 SV=1	46.8	0	0	0	0	0	0	0	0	0	0	0	0	NA	NA	NA	NA		1	1	1	1	1.02579		16156270	1.88137e+07	4.83083e+07	8.97118e+07	3.67235e+07	1.1015e+08	0.439	0.673522	98.83
P27694	Replication protein A 70 kDa DNA-binding subunit OS=Homo sapiens OX=9606 GN=RPA1 PE=1 SV=2	68.1	0	0	0	0	2	2	2	2	0	0	0	0	0	1.00117	0	1.00117		2	2	2	2	1.02579			955441	308710	1.95961e+06	756737		0.438	0.675218	13.53
P50213	Isocitrate dehydrogenase [NAD] subunit alpha, mitochondrial OS=Homo sapiens OX=9606 GN=IDH3A PE=1 SV=1	39.6	0	0	0	0	1	1	4	4	0	0	0	0	0	0.250292	0	0.250292		1	1	4	4	0.256446				1.4222e+06	2.82442e+06	5.33916e+06		0.438	0.675218	18.42
Q9HD26	Golgi-associated PDZ and coiled-coil motif-containing protein OS=Homo sapiens OX=9606 GN=GOPC PE=1 SV=1	50.5	0	0	0	0	0	0	1	1	0	0	0	0	0	0	0	0		0	0	1	1	0			176017		402726	632910	339950	0.437	0.681676	23.11
P63104	14-3-3 protein zeta/delta OS=Homo sapiens OX=9606 GN=YWHAZ PE=1 SV=1	27.7	4	3	3	2	9	7	6	5	4	4	1	1	0.253771	1.50175	19.8972	21.6527		17	7	10	6	1.74383		3.79101e+06	1.58278e+07	1.08305e+07	2.30599e+07	3.47276e+07	1.60105e+07	0.437	0.683724	56.33
Q9H8M2	Bromodomain-containing protein 9 OS=Homo sapiens OX=9606 GN=BRD9 PE=1 SV=2	67	1	1	0	0	0	0	0	0	0	0	0	0	unique	0	0	unique		1	1	0	0	unique			960012	2.23739e+06	6.48009e+06	6.38694e+06		0.228	0.683724	64.14
P33993	DNA replication licensing factor MCM7 OS=Homo sapiens OX=9606 GN=MCM7 PE=1 SV=4	81.3	0	0	0	0	1	1	2	2	0	0	0	0	0	0.500583	0	0.500583		1	1	2	2	0.512893			79650.2	85042.3		360871		0.228	0.684605	4.86
O15173	Membrane-associated progesterone receptor component 2 OS=Homo sapiens OX=9606 GN=PGRMC2 PE=1 SV=1	23.8	0	0	0	0	1	1	1	1	0	0	1	1	0	1.00117	0	1.00117		1	1	2	2	0.512893		373082	1.3441e+06	988856	3.8648e+06	4.82209e+06		0.228	0.684605	29.03
Q9BTV4	Transmembrane protein 43 OS=Homo sapiens OX=9606 GN=TMEM43 PE=1 SV=1	44.8	0	0	2	2	0	0	4	4	0	0	0	0	0	0	0	0		0	0	6	4	0			185168	271701	1.84483e+06	2.11333e+06		0.228	0.684605	25.09
P46060	Ran GTPase-activating protein 1 OS=Homo sapiens OX=9606 GN=RANGAP1 PE=1 SV=1	63.5	0	0	0	0	0	0	2	2	0	0	0	0	0	0	0	0		0	0	2	2	0			481418	211634		1.39736e+06		0.228	0.688919	62.66
Q16777	Histone H2A type 2-C OS=Homo sapiens OX=9606 GN=H2AC20 PE=1 SV=4	14	9	1	6	1	8	1	10	1	8	1	9	1	0.285493	0.800933	4.42159	5.50802		25	1	25	1	1.02579		4.55514e+06	1.25582e+07	1.06881e+07	2.56003e+07	5.48227e+07	2.37373e+07	0.229	0.689699	66.91
P00403	Cytochrome c oxidase subunit 2 OS=Homo sapiens OX=9606 GN=MT-CO2 PE=1 SV=1	25.5	1	1	1	1	1	1	4	4	1	1	0	0	0.190328	0.250292	unique	unique		3	2	5	4	0.615471		598115	2.84241e+06	2.65875e+06	7.25117e+06	1.55068e+07	4.87926e+06	0.229	0.689699	86.16
P30041	Peroxiredoxin-6 OS=Homo sapiens OX=9606 GN=PRDX6 PE=1 SV=3	25	3	3	1	1	4	3	2	2	2	2	2	2	0.570985	2.00233	4.97429	7.54761		9	4	5	3	1.84641		751368	6.53954e+06	8.31724e+06	1.66916e+07	1.19448e+07	1.48747e+07	0.434	0.691626	75.93
P37802	Transgelin-2 OS=Homo sapiens OX=9606 GN=TAGLN2 PE=1 SV=3	22.4	0	0	2	2	0	0	6	4	1	1	1	1	0	0	4.97429	4.97429		2	2	10	5	0.205157		689035	1.18127e+06	520055	2.6593e+06	6.70187e+06	463094	0.23	0.696914	53.88
P26599	Polypyrimidine tract-binding protein 1 OS=Homo sapiens OX=9606 GN=PTBP1 PE=1 SV=1	57.2	0	0	0	0	0	0	0	0	1	1	0	0	0	0	unique	unique		1	1	0	0	unique		464136	1.21079e+06	774364	7.34146e+06	3.37044e+06	1.18472e+06	0.23	0.696914	96.15
Q96R06	Sperm-associated antigen 5 OS=Homo sapiens OX=9606 GN=SPAG5 PE=1 SV=2	134.3	0	0	0	0	0	0	2	2	0	0	0	0	0	0	0	0		0	0	2	2	0			162875	153634		734399	315182	0.433	0.696914	21.36
Q9BVK6	Transmembrane emp24 domain-containing protein 9 OS=Homo sapiens OX=9606 GN=TMED9 PE=1 SV=2	27.3	3	2	3	3	5	4	4	3	0	0	0	0	0.190328	1.25146	0	1.44179		9	4	9	4	1.02579		58310.3	1.60541e+06		1.7452e+06	1.21329e+07	2.03671e+06	0.23	0.700151	83.11
P46013	Proliferation marker protein Ki-67 OS=Homo sapiens OX=9606 GN=MKI67 PE=1 SV=2	358.5	0	0	0	0	1	1	0	0	0	0	0	0	0	unique	0	unique		1	1	0	0	unique			610440	370929	1.38454e+06	1.44162e+06	585189	0.432	0.700151	67.02
P62491	Ras-related protein Rab-11A OS=Homo sapiens OX=9606 GN=RAB11A PE=1 SV=3	24.4	0	0	0	0	1	1	1	1	1	1	0	0	0	1.00117	unique	unique		2	1	1	1	2.05157		752272	2.94058e+06	2.35728e+06	4.96323e+06	7.91825e+06	4.06747e+06	0.431	0.705917	45.04
O14949	Cytochrome b-c1 complex subunit 8 OS=Homo sapiens OX=9606 GN=UQCRQ PE=1 SV=4	9.9	0	0	0	0	1	1	0	0	0	0	0	0	0	unique	0	unique		1	1	0	0	unique			234136	270809	583186	798773	506376	0.431	0.707188	19.83
P03928	ATP synthase protein 8 OS=Homo sapiens OX=9606 GN=MT-ATP8 PE=1 SV=1	8	0	0	0	0	0	0	1	1	0	0	0	0	0	0	0	0		0	0	1	1	0			402559	343082	862953	1.17389e+06	590363	0.431	0.707719	38.16
P49189	4-trimethylaminobutyraldehyde dehydrogenase OS=Homo sapiens OX=9606 GN=ALDH9A1 PE=1 SV=3	53.8	0	0	1	1	5	5	4	4	0	0	0	0	0	1.25146	0	1.25146		5	5	5	4	1.02579			2.94338e+06	1.12585e+06	6.37972e+06	8.03692e+06	2.0746e+06	0.43	0.71103	27.39
Q5JTV8	Torsin-1A-interacting protein 1 OS=Homo sapiens OX=9606 GN=TOR1AIP1 PE=1 SV=2	66.2	0	0	0	0	2	2	2	2	0	0	0	0	0	1.00117	0	1.00117		2	2	2	2	1.02579			585624		567440	2.79124e+06		0.232	0.71103	27.64
P36575	Arrestin-C OS=Homo sapiens OX=9606 GN=ARR3 PE=1 SV=2	42.8	0	0	1	1	1	1	0	0	0	0	0	0	0	unique	0	unique		1	1	1	1	1.02579		1.52948e+06	2.76485e+06	6.78709e+06	1.23937e+07	6.61045e+06	1.27888e+07	0.231	0.71103	83.62
O00159	Unconventional myosin-Ic OS=Homo sapiens OX=9606 GN=MYO1C PE=1 SV=4	121.6	0	0	0	0	1	1	2	2	0	0	0	0	0	0.500583	0	0.500583		1	1	2	2	0.512893		249337	702142	525367	2.22607e+06	2.31285e+06		0.232	0.71103	37.31
Q92544	Transmembrane 9 superfamily member 4 OS=Homo sapiens OX=9606 GN=TM9SF4 PE=1 SV=2	74.5	0	0	1	1	0	0	1	1	0	0	0	0	0	0	0	0		0	0	2	1	0			75843.2			326661		0.232	0.717825	0
P00747	Plasminogen OS=Homo sapiens OX=9606 GN=PLG PE=1 SV=2	90.5	0	0	0	0	1	1	1	1	2	2	2	2	0	1.00117	4.97429	5.97546		4	2	3	2	1.36771		4.2481e+06	3.85702e+06	5.5957e+06	4.9615e+06	9.15972e+06	1.39994e+07	0.428	0.720638	45.1
P48960	Adhesion G protein-coupled receptor E5 OS=Homo sapiens OX=9606 GN=ADGRE5 PE=1 SV=4	91.8	0	0	0	0	2	2	1	1	0	0	0	0	0	2.00233	0	2.00233		2	2	1	1	2.05157		125872	356988	393955	1.26737e+06	1.69226e+06	693609	0.233	0.720638	41.93
P41252	Isoleucine--tRNA ligase, cytoplasmic OS=Homo sapiens OX=9606 GN=IARS1 PE=1 SV=2	144.4	0	0	0	0	2	2	5	5	0	0	0	0	0	0.400467	0	0.400467		2	2	5	5	0.410314		55629.5	746467			4.6274e+06		0.232	0.720638	9.29
P49747	Cartilage oligomeric matrix protein OS=Homo sapiens OX=9606 GN=COMP PE=1 SV=2	82.8	0	0	1	1	0	0	0	0	0	0	0	0	0	0	0	0		0	0	1	1	0		257851	429126	969887	1.51308e+06	778743		0.427	0.720638	62.25
Q8TCS8	Polyribonucleotide nucleotidyltransferase 1, mitochondrial OS=Homo sapiens OX=9606 GN=PNPT1 PE=1 SV=2	85.9	0	0	0	0	0	0	2	2	0	0	0	0	0	0	0	0		0	0	2	2	0		161474	583000	784813	1.257e+06	1.83706e+06	535622	0.427	0.720638	61.84
Q9Y4W6	AFG3-like protein 2 OS=Homo sapiens OX=9606 GN=AFG3L2 PE=1 SV=2	88.5	0	0	0	0	2	2	2	2	0	0	0	0	0	1.00117	0	1.00117		2	2	2	2	1.02579		453204	1.91147e+06	1.57171e+06	4.51311e+06	6.33569e+06	2.55412e+06	0.427	0.722389	44.76
Q9GZV4	Eukaryotic translation initiation factor 5A-2 OS=Homo sapiens OX=9606 GN=EIF5A2 PE=1 SV=3	16.8	2	2	3	2	3	2	5	4	3	3	0	0	0.126886	0.6007	unique	unique		8	3	9	4	0.911809		7.36401e+08	1.41536e+09	1.84816e+09	4.96311e+07	1.30301e+09	6.03304e+09	0.426	0.72499	95.63
O14744	Protein arginine N-methyltransferase 5 OS=Homo sapiens OX=9606 GN=PRMT5 PE=1 SV=4	72.6	0	0	0	0	2	2	2	2	0	0	0	0	0	1.00117	0	1.00117		2	2	2	2	1.02579		192308	627876	322403	1.06299e+06	3.49609e+06	771591	0.234	0.73502	77.33
Q16698	2,4-dienoyl-CoA reductase [(3E)-enoyl-CoA-producing], mitochondrial OS=Homo sapiens OX=9606 GN=DECR1 PE=1 SV=1	36	0	0	0	0	1	1	1	1	0	0	0	0	0	1.00117	0	1.00117		1	1	1	1	1.02579			619217			1.45728e+06		0.425	0.73502	0
P50995	Annexin A11 OS=Homo sapiens OX=9606 GN=ANXA11 PE=1 SV=1	54.4	0	0	0	0	0	0	1	1	0	0	0	0	0	0	0	0		0	0	1	1	0			766107	427993	996074	1.82444e+06	1.02181e+06	0.425	0.73502	33.18
P61981	14-3-3 protein gamma OS=Homo sapiens OX=9606 GN=YWHAG PE=1 SV=2	28.3	0	0	0	0	6	3	5	2	0	0	2	1	0	1.2014	0	1.2014		9	3	10	2	0.923207		315408	1.18859e+06		2.55034e+06	2.77005e+06		0.424	0.736413	23.99
Q9NZJ7	Mitochondrial carrier homolog 1 OS=Homo sapiens OX=9606 GN=MTCH1 PE=1 SV=1	41.5	2	2	0	0	1	1	1	1	1	1	1	1	unique	1.00117	4.97429	unique		4	2	2	1	2.05157				836585	1.97144e+06	3.26648e+06	1.38782e+06	0.424	0.736413	43.89
P28331	NADH-ubiquinone oxidoreductase 75 kDa subunit, mitochondrial OS=Homo sapiens OX=9606 GN=NDUFS1 PE=1 SV=3	79.4	1	1	0	0	1	1	2	2	2	2	0	0	unique	0.500583	unique	unique		4	2	2	2	2.05157		413624	1.65967e+06	957748	3.31136e+06	2.20506e+06	2.14259e+06	0.423	0.736413	74.35
P05386	60S acidic ribosomal protein P1 OS=Homo sapiens OX=9606 GN=RPLP1 PE=1 SV=1	11.5	2	1	0	0	0	0	3	1	0	0	1	1	unique	0	0	unique		3	1	5	1	0.615471		332301	1.06426e+06	671996	1.74118e+06	5.19504e+06	1.41597e+06	0.235	0.736413	74.95
P43487	Ran-specific GTPase-activating protein OS=Homo sapiens OX=9606 GN=RANBP1 PE=1 SV=1	23.3	1	1	1	1	2	2	5	4	0	0	0	0	0.190328	0.400467	0	0.590795		3	3	6	4	0.512893			3.90755e+06	3.23951e+06	9.56552e+06	1.2511e+07	7.72453e+06	0.424	0.736413	34.57
Q9HAV7	GrpE protein homolog 1, mitochondrial OS=Homo sapiens OX=9606 GN=GRPEL1 PE=1 SV=2	24.3	1	1	1	1	1	1	4	3	0	0	0	0	0.190328	0.250292	0	0.44062		2	1	4	3	0.512893		380773	2.80408e+06	2.13066e+06	5.60923e+06	1.34073e+07		0.234	0.736413	82.74
P61160	Actin-related protein 2 OS=Homo sapiens OX=9606 GN=ACTR2 PE=1 SV=1	44.7	0	0	0	0	1	1	1	1	0	0	0	0	0	1.00117	0	1.00117		1	1	1	1	1.02579			224751			957005		0.235	0.736413	0
Q6PKG0	La-related protein 1 OS=Homo sapiens OX=9606 GN=LARP1 PE=1 SV=2	123.4	0	0	0	0	0	0	1	1	0	0	0	0	0	0	0	0		0	0	1	1	0			400944		833552	1.07282e+06		0.424	0.736413	18.76
Q13185	Chromobox protein homolog 3 OS=Homo sapiens OX=9606 GN=CBX3 PE=1 SV=4	20.8	1	1	0	0	1	1	2	2	1	1	0	0	unique	0.500583	unique	unique		3	1	2	2	1.53868			161692			1.24157e+06		0.422	0.752596	0
P12004	Proliferating cell nuclear antigen OS=Homo sapiens OX=9606 GN=PCNA PE=1 SV=1	28.8	0	0	0	0	2	2	3	3	1	1	0	0	0	0.667444	unique	unique		3	3	3	3	1.02579			1.06674e+06			5.18081e+06		0.421	0.75354	65.03
Q9HB71	Calcyclin-binding protein OS=Homo sapiens OX=9606 GN=CACYBP PE=1 SV=2	26.2	0	0	1	1	0	0	0	0	1	1	0	0	0	0	unique	unique		1	1	1	1	1.02579		369339	1.23339e+06	1.00064e+06	2.10199e+06	2.92858e+06	1.85241e+06	0.421	0.75354	41.85
Q08J23	RNA cytosine C(5)-methyltransferase NSUN2 OS=Homo sapiens OX=9606 GN=NSUN2 PE=1 SV=2	86.4	2	2	4	3	4	4	5	5	1	1	1	1	0.0951642	0.800933	4.97429	5.87039		7	4	11	7	0.652772			2.01479e+06	504518	5.14247e+06	6.83782e+06	752855	0.42	0.758784	56.5
Q14566	DNA replication licensing factor MCM6 OS=Homo sapiens OX=9606 GN=MCM6 PE=1 SV=1	92.8	0	0	0	0	0	0	2	2	0	0	0	0	0	0	0	0		0	0	2	2	0			352975		3.13955e+06	840008	607131	0.42	0.758784	41.1
O75390	Citrate synthase, mitochondrial OS=Homo sapiens OX=9606 GN=CS PE=1 SV=2	51.7	2	2	0	0	1	1	5	5	1	1	0	0	unique	0.200233	unique	unique		4	3	5	5	0.820628		5.57438e+06	8.12838e+06	1.31319e+07	8.88065e+06	2.05644e+07	3.14663e+07	0.419	0.762758	79.85
P69905	Hemoglobin subunit alpha OS=Homo sapiens OX=9606 GN=HBA1 PE=1 SV=2	15.2	13	4	18	4	13	5	19	4	9	4	13	3	0.137459	0.685009	3.44374	4.26621		35	5	52	4	0.690432		1.08276e+08	3.30717e+08	4.71427e+08	1.29783e+09	1.39784e+09	1.07851e+09	0.237	0.764109	63.55
P00533	Epidermal growth factor receptor OS=Homo sapiens OX=9606 GN=EGFR PE=1 SV=2	134.2	2	2	3	3	5	5	8	7	2	2	1	1	0.126886	0.625729	9.94858	10.7012		9	6	12	7	0.769339		3.44963e+06	4.07248e+06	7.98118e+06	7.79068e+06	1.38427e+07	2.2291e+07	0.419	0.764109	66.89
P55084	Trifunctional enzyme subunit beta, mitochondrial OS=Homo sapiens OX=9606 GN=HADHB PE=1 SV=3	51.3	3	3	4	4	3	3	9	8	1	1	0	0	0.142746	0.333722	unique	unique		7	6	12	9	0.598375		797907	5.76525e+06	3.07726e+06	2.00691e+07	3.28215e+07	3.30133e+06	0.238	0.764109	63.66
P62333	26S proteasome regulatory subunit 10B OS=Homo sapiens OX=9606 GN=PSMC6 PE=1 SV=1	44.1	0	0	1	1	2	2	5	5	2	2	1	1	0	0.400467	9.94858	10.349		4	3	7	5	0.586163		212718	1.34661e+06	368778	3.83857e+06	1.08818e+07	736080	0.237	0.764109	101.6
P49006	MARCKS-related protein OS=Homo sapiens OX=9606 GN=MARCKSL1 PE=1 SV=2	19.5	1	1	1	1	1	1	1	1	0	0	0	0	0.190328	1.00117	0	1.19149		2	1	2	1	1.02579		165689	381522	283607	396376	907467	784749	0.418	0.765813	50.04
P14678	Small nuclear ribonucleoprotein-associated proteins B and B' OS=Homo sapiens OX=9606 GN=SNRPB PE=1 SV=2	24.6	0	0	0	0	1	1	1	1	1	1	0	0	0	1.00117	unique	unique		2	2	1	1	2.05157				169981		714570		0.238	0.765813	0
O00541	Pescadillo homolog OS=Homo sapiens OX=9606 GN=PES1 PE=1 SV=1	68	0	0	0	0	1	1	1	1	0	0	0	0	0	1.00117	0	1.00117		1	1	1	1	1.02579				352817	628042	1.1346e+06		0.418	0.765813	44.48
P50402	Emerin OS=Homo sapiens OX=9606 GN=EMD PE=1 SV=1	29	2	2	2	2	2	2	2	2	1	1	1	1	0.190328	1.00117	4.97429	6.16578		5	2	5	2	1.02579		312150	1.14749e+06	1.30265e+06	2.98685e+06	2.74699e+06	2.74934e+06	0.417	0.768852	17.66
Q6DD88	Atlastin-3 OS=Homo sapiens OX=9606 GN=ATL3 PE=1 SV=1	60.5	2	2	3	3	2	2	3	3	2	2	1	1	0.126886	0.667444	9.94858	10.7429		6	3	7	4	0.879244		454692	671634	3.2135e+06		5.14374e+06	796008	0.417	0.769951	100.33
P62633	CCHC-type zinc finger nucleic acid binding protein OS=Homo sapiens OX=9606 GN=CNBP PE=1 SV=1	19.5	0	0	1	1	1	1	5	5	1	1	0	0	0	0.200233	unique	unique		2	2	6	6	0.341928		1.51045e+06	6.1836e+06	3.15539e+06	9.48462e+06	9.09922e+06	2.23725e+06	0.417	0.769951	69.11
P62316	Small nuclear ribonucleoprotein Sm D2 OS=Homo sapiens OX=9606 GN=SNRPD2 PE=1 SV=1	13.5	1	1	1	1	1	1	2	2	1	1	0	0	0.190328	0.500583	unique	unique		3	1	3	2	1.02579		453618	511914	760128	2.88228e+06	5.23004e+06	1.19927e+06	0.239	0.780514	93.52
P35613	Basigin OS=Homo sapiens OX=9606 GN=BSG PE=1 SV=2	42.2	1	1	2	2	1	1	3	3	0	0	1	1	0.0951642	0.333722	0	0.428886		2	1	6	3	0.341928			2.37209e+06	1.63153e+06	3.61789e+06	9.60591e+06	2.86968e+06	0.239	0.781074	48.25
Q96DV4	39S ribosomal protein L38, mitochondrial OS=Homo sapiens OX=9606 GN=MRPL38 PE=1 SV=2	44.6	1	1	1	1	1	1	1	1	0	0	0	0	0.190328	1.00117	0	1.19149		2	2	2	2	1.02579				2.58531e+06	1.53675e+07	1.07886e+07	4.44082e+06	0.24	0.78236	62.92
Q13310	Polyadenylate-binding protein 4 OS=Homo sapiens OX=9606 GN=PABPC4 PE=1 SV=1	70.7	4	1	5	1	8	3	7	3	7	3	1	1	0.152263	1.14419	34.82	36.1165		19	3	13	4	1.49922		948746	5.48905e+06	4.07551e+06	1.29182e+07	1.91425e+07	7.23693e+06	0.24	0.783775	51.05
P57088	Transmembrane protein 33 OS=Homo sapiens OX=9606 GN=TMEM33 PE=1 SV=2	28	0	0	1	1	3	3	3	3	0	0	0	0	0	1.00117	0	1.00117		3	3	4	3	0.769339			1.08795e+06	695389	1.86255e+06	4.52048e+06	682239	0.24	0.783775	68.54
Q9BPW8	Protein NipSnap homolog 1 OS=Homo sapiens OX=9606 GN=NIPSNAP1 PE=1 SV=1	33.3	0	0	0	0	0	0	1	1	0	0	0	0	0	0	0	0		0	0	1	1	0				202975		846185		0.24	0.783775	0
P40938	Replication factor C subunit 3 OS=Homo sapiens OX=9606 GN=RFC3 PE=1 SV=2	40.5	1	1	0	0	0	0	2	2	0	0	0	0	unique	0	0	unique		1	1	2	2	0.512893			186600		666522	1.71297e+06		0.24	0.785394	22.8
P05452	Tetranectin OS=Homo sapiens OX=9606 GN=CLEC3B PE=1 SV=3	22.5	0	0	0	0	0	0	1	1	0	0	1	1	0	0	0	0		0	0	2	1	0		195542	289748	295104	960306		1.21576e+06	0.241	0.789395	28.47
P19823	Inter-alpha-trypsin inhibitor heavy chain H2 OS=Homo sapiens OX=9606 GN=ITIH2 PE=1 SV=2	106.4	11	9	7	7	6	6	11	10	12	10	8	7	0.299088	0.546091	7.46143	8.30661		29	10	27	12	1.10177		4.52024e+07	7.20916e+07	2.33916e+08	2.53405e+08	3.32363e+08	4.04913e+08	0.244	0.789884	90
P06396	Gelsolin OS=Homo sapiens OX=9606 GN=GSN PE=1 SV=1	85.6	9	8	5	5	9	8	6	5	7	6	7	7	0.342591	1.50175	4.97429	6.81863		24	9	19	10	1.29573		5.15756e+06	2.43384e+07	4.33831e+07	1.21018e+08	5.98525e+07	1.01019e+08	0.242	0.789884	68.65
Q71UI9	Histone H2A.V OS=Homo sapiens OX=9606 GN=H2AZ2 PE=1 SV=3	13.5	4	1	3	1	4	1	5	1	4	1	0	0	0.253771	0.800933	unique	unique		12	1	11	1	1.11904		1.3351e+06	3.57297e+06	2.96157e+06	5.95834e+06	8.73351e+06	5.37998e+06	0.409	0.789884	47.11
P25205	DNA replication licensing factor MCM3 OS=Homo sapiens OX=9606 GN=MCM3 PE=1 SV=3	90.9	2	2	4	4	4	4	6	6	2	2	0	0	0.0951642	0.667444	unique	unique		8	4	10	7	0.820628		129876	1.95829e+06	804727	7.64225e+06	8.05089e+06		0.244	0.789884	61.1
Q99832	T-complex protein 1 subunit eta OS=Homo sapiens OX=9606 GN=CCT7 PE=1 SV=2	59.3	0	0	2	2	7	7	7	7	1	1	0	0	0	1.00117	unique	unique		8	7	9	7	0.911809		597800	5.69461e+06	2.13028e+06	1.19027e+07	2.06964e+07	3.0817e+06	0.244	0.789884	67.93
P26006	Integrin alpha-3 OS=Homo sapiens OX=9606 GN=ITGA3 PE=1 SV=5	116.5	2	2	1	1	2	2	4	4	3	3	1	1	0.380657	0.500583	14.9229	15.8041		7	4	6	5	1.19675		871754	2.99678e+06	2.80173e+06	6.38236e+06	1.13839e+07	4.67513e+06	0.411	0.789884	57.98
P62714	Serine/threonine-protein phosphatase 2A catalytic subunit beta isoform OS=Homo sapiens OX=9606 GN=PPP2CB PE=1 SV=1	35.6	3	3	1	1	1	1	5	5	3	3	1	1	0.570985	0.200233	14.9229	15.6941		7	3	6	5	1.19675		498057	2.09447e+06	1.56324e+06	4.1852e+06	4.64561e+06	2.47635e+06	0.411	0.789884	51.72
P60866	40S ribosomal protein S20 OS=Homo sapiens OX=9606 GN=RPS20 PE=1 SV=1	13.4	1	1	1	1	3	2	1	1	2	2	0	0	0.190328	3.0035	unique	unique		6	2	2	1	3.07736		1.62898e+06	6.23403e+06	3.67645e+06	7.66186e+06	1.91939e+07	5.76996e+06	0.407	0.789884	81.36
P61224	Ras-related protein Rap-1b OS=Homo sapiens OX=9606 GN=RAP1B PE=1 SV=1	20.8	1	1	0	0	3	3	2	2	2	2	0	0	unique	1.50175	unique	unique		6	4	2	2	3.07736		1.13245e+06	2.67192e+06	2.76095e+06	8.45161e+06	1.00748e+07	5.02136e+06	0.244	0.789884	33.28
Q15738	Sterol-4-alpha-carboxylate 3-dehydrogenase, decarboxylating OS=Homo sapiens OX=9606 GN=NSDHL PE=1 SV=2	41.9	2	2	2	2	1	1	5	4	2	2	0	0	0.190328	0.200233	unique	unique		5	2	7	4	0.732704		201911	912654	1.53638e+06	2.30041e+06	7.33483e+06	1.97182e+06	0.244	0.789884	82.85
P14927	Cytochrome b-c1 complex subunit 7 OS=Homo sapiens OX=9606 GN=UQCRB PE=1 SV=2	13.5	2	2	0	0	2	2	2	2	1	1	0	0	unique	1.00117	unique	unique		5	2	3	2	1.70964		661605	1.73788e+06	886650	4.34062e+06	7.21587e+06	2.00642e+06	0.242	0.789884	64.98
P61254	60S ribosomal protein L26 OS=Homo sapiens OX=9606 GN=RPL26 PE=1 SV=1	17.2	2	2	1	1	2	2	0	0	1	1	2	2	0.380657	unique	2.48714	unique		5	2	3	2	1.70964		2.00822e+06	6.77299e+06	4.56418e+06	5.09721e+06	1.62717e+07	8.62319e+06	0.41	0.789884	98.72
Q09666	Neuroblast differentiation-associated protein AHNAK OS=Homo sapiens OX=9606 GN=AHNAK PE=1 SV=2	628.7	0	0	1	1	2	2	8	7	3	2	3	3	0	0.250292	4.97429	5.22458		5	4	12	8	0.427411		1.45176e+06	3.2554e+06	2.46285e+06	7.24362e+06	1.83835e+07	5.92706e+06	0.242	0.789884	66.21
P02788	Lactotransferrin OS=Homo sapiens OX=9606 GN=LTF PE=1 SV=6	78.1	1	1	1	1	2	2	2	2	0	0	3	3	0.190328	1.00117	0	1.19149		3	2	6	3	0.512893		1.31594e+06	1.799e+06	3.11931e+06	2.92976e+07	1.67117e+07	3.83772e+07	0.408	0.789884	84.79
B5ME19	Eukaryotic translation initiation factor 3 subunit C-like protein OS=Homo sapiens OX=9606 GN=EIF3CL PE=1 SV=1	105.4	1	1	0	0	1	1	3	3	1	1	0	0	unique	0.333722	unique	unique		3	1	3	3	1.02579		333708	678684	501764	2.05352e+06	3.89099e+06	2.15179e+06	0.242	0.789884	84.92
Q9Y3E5	Peptidyl-tRNA hydrolase 2, mitochondrial OS=Homo sapiens OX=9606 GN=PTRH2 PE=1 SV=1	19.2	1	1	1	1	1	1	1	1	1	1	0	0	0.190328	1.00117	unique	unique		3	1	2	1	1.53868		358181	1.02265e+06	1.02368e+06	1.81745e+06		2.49675e+06	0.41	0.789884	40.34
Q9Y277	Voltage-dependent anion-selective channel protein 3 OS=Homo sapiens OX=9606 GN=VDAC3 PE=1 SV=1	30.6	0	0	1	1	2	1	4	3	0	0	0	0	0	0.500583	0	0.500583		3	1	5	3	0.615471			386531			4.59278e+06		0.244	0.789884	0
Q92598	Heat shock protein 105 kDa OS=Homo sapiens OX=9606 GN=HSPH1 PE=1 SV=1	96.8	0	0	0	0	2	2	5	5	1	1	0	0	0	0.400467	unique	unique		3	3	5	5	0.615471		334305	910165	1.12251e+06	1.90511e+06	8.1101e+06	1.95293e+06	0.41	0.789884	63.38
P20042	Eukaryotic translation initiation factor 2 subunit 2 OS=Homo sapiens OX=9606 GN=EIF2S2 PE=1 SV=2	38.4	1	1	1	1	1	1	1	1	0	0	0	0	0.190328	1.00117	0	1.19149		2	1	2	1	1.02579		190947	845050	796030	1.54486e+06	2.06854e+06	1.31552e+06	0.409	0.789884	48.17
Q3ZCQ8	Mitochondrial import inner membrane translocase subunit TIM50 OS=Homo sapiens OX=9606 GN=TIMM50 PE=1 SV=2	39.6	0	0	2	2	1	1	3	3	1	1	1	1	0	0.333722	4.97429	5.30801		2	1	6	3	0.341928		549754	362188		3.25931e+06	2.24657e+06		0.242	0.789884	52.35
P21980	Protein-glutamine gamma-glutamyltransferase 2 OS=Homo sapiens OX=9606 GN=TGM2 PE=1 SV=2	77.3	0	0	0	0	2	2	4	4	0	0	0	0	0	0.500583	0	0.500583		2	2	3	3	0.683857		143123	746133	376918	948548	4.12304e+06		0.243	0.789884	75.52
Q9Y2X3	Nucleolar protein 58 OS=Homo sapiens OX=9606 GN=NOP58 PE=1 SV=1	59.5	0	0	0	0	1	1	2	2	1	1	0	0	0	0.500583	unique	unique		2	2	2	2	1.02579			200363			1.75723e+06		0.243	0.789884	0
Q9UM00	Calcium load-activated calcium channel OS=Homo sapiens OX=9606 GN=TMCO1 PE=1 SV=2	27.1	1	1	1	1	0	0	0	0	0	0	0	0	0.190328	0	0	0.190328		1	1	1	1	1.02579		57247.9	197779	202260	547608	837174	250893	0.242	0.789884	51.28
P62942	Peptidyl-prolyl cis-trans isomerase FKBP1A OS=Homo sapiens OX=9606 GN=FKBP1A PE=1 SV=2	11.9	0	0	0	0	1	1	1	1	0	0	0	0	0	1.00117	0	1.00117		1	1	1	1	1.02579		525265	1.58991e+06	852156		3.50888e+06		0.243	0.789884	68.8
P61221	ATP-binding cassette sub-family E member 1 OS=Homo sapiens OX=9606 GN=ABCE1 PE=1 SV=1	67.3	0	0	0	0	1	1	2	2	0	0	0	0	0	0.500583	0	0.500583		1	1	2	2	0.512893		739604	3.18568e+06	2.03177e+06	4.99463e+06	9.58073e+06	5.30858e+06	0.407	0.789884	64.24
Q10567	AP-1 complex subunit beta-1 OS=Homo sapiens OX=9606 GN=AP1B1 PE=1 SV=3	104.5	0	0	0	0	1	1	0	0	0	0	0	0	0	unique	0	unique		1	1	0	0	unique		287797	753721	1.13173e+06	1.70684e+06	1.99507e+06		0.408	0.789884	49.22
Q9UL25	Ras-related protein Rab-21 OS=Homo sapiens OX=9606 GN=RAB21 PE=1 SV=3	24.3	0	0	1	1	0	0	3	3	0	0	1	1	0	0	0	0		0	0	5	3	0			981249	737936	1.96396e+06	2.64246e+06	1.65662e+06	0.409	0.789884	20.97
O15226	NF-kappa-B-repressing factor OS=Homo sapiens OX=9606 GN=NKRF PE=1 SV=2	77.6	0	0	1	1	0	0	0	0	0	0	0	0	0	0	0	0		0	0	1	1	0			826059	588511	1.93054e+06	1.51492e+06		0.408	0.789884	22.37
Q9Y320	Thioredoxin-related transmembrane protein 2 OS=Homo sapiens OX=9606 GN=TMX2 PE=1 SV=1	34	0	0	1	1	0	0	1	1	0	0	0	0	0	0	0	0		0	0	2	1	0		537504	1.37906e+06	1.32518e+06	2.499e+06	3.36032e+06	2.54743e+06	0.41	0.789884	35.87
Q96KC8	DnaJ homolog subfamily C member 1 OS=Homo sapiens OX=9606 GN=DNAJC1 PE=1 SV=1	63.8	0	0	0	0	0	0	1	1	0	0	0	0	0	0	0	0		0	0	1	1	0				118728	449757	237129	287561	0.413	0.789884	26
P52815	39S ribosomal protein L12, mitochondrial OS=Homo sapiens OX=9606 GN=MRPL12 PE=1 SV=2	21.3	0	0	0	0	0	0	1	1	0	0	0	0	0	0	0	0		0	0	1	1	0			1.04109e+06			2.52087e+06		0.413	0.789884	0
P09619	Platelet-derived growth factor receptor beta OS=Homo sapiens OX=9606 GN=PDGFRB PE=1 SV=1	123.9	0	0	0	0	0	0	1	1	0	0	0	0	0	0	0	0		0	0	1	1	0		2.776e+06	1.23795e+07	1.09581e+07	2.32031e+07	3.01648e+07	2.04566e+07	0.41	0.789884	34.67
O00303	Eukaryotic translation initiation factor 3 subunit F OS=Homo sapiens OX=9606 GN=EIF3F PE=1 SV=1	37.5	0	0	0	0	0	0	1	1	0	0	0	0	0	0	0	0		0	0	1	1	0			235359			966944		0.243	0.789884	0
P05019	Insulin-like growth factor I OS=Homo sapiens OX=9606 GN=IGF1 PE=1 SV=1	21.8	10	3	0	0	13	5	0	0	14	5	0	0	unique	unique	unique	unique		38	5	0	0	unique		179488194	2.85098e+08	1.9852e+08	2.6997e+07	2.51138e+07	3.60059e+06	0.245	0.790889	100.67
P42704	Leucine-rich PPR motif-containing protein, mitochondrial OS=Homo sapiens OX=9606 GN=LRPPRC PE=1 SV=3	157.8	10	10	13	12	16	15	29	28	7	7	10	10	0.146407	0.552368	3.482	4.18078		33	18	50	29	0.677018		1.1504e+07	5.21016e+07	7.64683e+07	2.14679e+08	1.44293e+08	1.77705e+08	0.245	0.790889	75.99
P49257	Protein ERGIC-53 OS=Homo sapiens OX=9606 GN=LMAN1 PE=1 SV=2	57.5	1	1	0	0	0	0	1	1	0	0	0	0	unique	0	0	unique		1	1	1	1	1.02579		411698	2.17319e+06	1.87686e+06	3.5901e+06	5.35039e+06	2.9824e+06	0.406	0.790889	52.57
Q16270	Insulin-like growth factor-binding protein 7 OS=Homo sapiens OX=9606 GN=IGFBP7 PE=1 SV=1	29.1	0	0	0	0	1	1	1	1	0	0	0	0	0	1.00117	0	1.00117		1	1	1	1	1.02579		137095	263786		412626	532273		0.406	0.792182	43.48
P04198	N-myc proto-oncogene protein OS=Homo sapiens OX=9606 GN=MYCN PE=1 SV=2	49.5	0	0	0	0	1	1	0	0	0	0	0	0	0	unique	0	unique		1	1	0	0	unique		1.56961e+06	5.59366e+06	3.25454e+06	1.16263e+07	2.28297e+07	8.18242e+06	0.245	0.792182	72.76
P51665	26S proteasome non-ATPase regulatory subunit 7 OS=Homo sapiens OX=9606 GN=PSMD7 PE=1 SV=2	37	0	0	0	0	0	0	1	1	0	0	0	0	0	0	0	0		0	0	1	1	0			1.07755e+06		2.07069e+06	3.41178e+06		0.405	0.79456	37.4
P05387	60S acidic ribosomal protein P2 OS=Homo sapiens OX=9606 GN=RPLP2 PE=1 SV=1	11.7	6	5	5	5	7	6	6	4	4	4	1	1	0.228394	1.16803	19.8972	21.2936		17	5	12	5	1.4532		1.70051e+06	5.83112e+06	6.59803e+06	2.27588e+07	4.17448e+07	8.49513e+06	0.246	0.795768	65.42
P55060	Exportin-2 OS=Homo sapiens OX=9606 GN=CSE1L PE=1 SV=3	110.3	0	0	1	1	1	1	4	4	2	2	0	0	0	0.250292	unique	unique		3	3	6	6	0.512893		461242	3.26792e+06	7.71237e+06	2.96927e+07	1.62949e+07	1.05155e+07	0.405	0.795768	54.82
P15374	Ubiquitin carboxyl-terminal hydrolase isozyme L3 OS=Homo sapiens OX=9606 GN=UCHL3 PE=1 SV=1	26.2	0	0	0	0	1	1	2	2	0	0	0	0	0	0.500583	0	0.500583		1	1	2	2	0.512893			489980		913103	1.60872e+06		0.404	0.800729	42.55
Q9BVC6	Transmembrane protein 109 OS=Homo sapiens OX=9606 GN=TMEM109 PE=1 SV=1	26.2	1	1	0	0	0	0	1	1	1	1	0	0	unique	0	unique	unique		2	1	1	1	2.05157		797316	3.52752e+06		7.25655e+06	1.01799e+07	4.56266e+06	0.246	0.800822	87.14
P61586	Transforming protein RhoA OS=Homo sapiens OX=9606 GN=RHOA PE=1 SV=1	21.8	0	0	0	0	0	0	4	4	0	0	0	0	0	0	0	0		0	0	9	4	0		2.92598e+06	9.96489e+06	1.01343e+07	2.42862e+07	3.69751e+07	1.7217e+07	0.246	0.802334	81.76
P63167	Dynein light chain 1, cytoplasmic OS=Homo sapiens OX=9606 GN=DYNLL1 PE=1 SV=1	10.4	2	2	1	1	3	2	4	3	2	2	0	0	0.380657	0.750875	unique	unique		7	2	5	3	1.4361		519819	1.92682e+06		4.33355e+06	8.75649e+06	1.86945e+06	0.247	0.807381	89.23
P84098	60S ribosomal protein L19 OS=Homo sapiens OX=9606 GN=RPL19 PE=1 SV=1	23.5	1	1	1	1	2	2	3	3	2	2	1	1	0.190328	0.667444	9.94858	10.8064		5	3	5	3	1.02579		1.74466e+06	4.64933e+06	1.4248e+06	3.42066e+06	9.017e+06	3.54494e+06	0.402	0.807381	63.72
Q56VL3	OCIA domain-containing protein 2 OS=Homo sapiens OX=9606 GN=OCIAD2 PE=1 SV=1	16.9	1	1	1	1	2	2	5	4	1	1	1	1	0.190328	0.400467	4.97429	5.56508		4	2	7	4	0.586163		1.01547e+06	4.61414e+06	3.61234e+06	8.47778e+06	1.318e+07	6.18782e+06	0.403	0.807381	59.69
Q02218	2-oxoglutarate dehydrogenase complex component E1 OS=Homo sapiens OX=9606 GN=OGDH PE=1 SV=3	115.9	0	0	0	0	3	3	3	3	0	0	0	0	0	1.00117	0	1.00117		3	3	4	3	0.769339			902027	360797	2.65306e+06	5.10542e+06		0.248	0.807381	0.19
P45973	Chromobox protein homolog 5 OS=Homo sapiens OX=9606 GN=CBX5 PE=1 SV=1	22.2	0	0	0	0	1	1	0	0	0	0	1	1	0	unique	0	unique		1	1	1	1	1.02579		136612	520856	521001	1.00559e+06	1.29559e+06	1.11404e+06	0.402	0.807381	33.15
Q13418	Integrin-linked protein kinase OS=Homo sapiens OX=9606 GN=ILK PE=1 SV=2	51.4	0	0	1	1	0	0	2	2	0	0	0	0	0	0	0	0		0	0	4	3	0		166809	909755	456678	2.55382e+06	3.48639e+06	949439	0.248	0.807381	60.71
Q8WWC4	m-AAA protease-interacting protein 1, mitochondrial OS=Homo sapiens OX=9606 GN=MAIP1 PE=1 SV=1	32.5	0	0	1	1	0	0	0	0	0	0	0	0	0	0	0	0		0	0	1	1	0			546477	631833	1.09101e+06	1.95413e+06		0.402	0.807381	40.75
P51153	Ras-related protein Rab-13 OS=Homo sapiens OX=9606 GN=RAB13 PE=1 SV=1	22.8	0	0	0	0	0	0	2	2	0	0	0	0	0	0	0	0		0	0	2	2	0		284631	520856	521001	1.00559e+06	2.65454e+06	1.76441e+06	0.402	0.807381	33.22
P61289	Proteasome activator complex subunit 3 OS=Homo sapiens OX=9606 GN=PSME3 PE=1 SV=1	29.5	0	0	0	0	0	0	2	2	0	0	0	0	0	0	0	0		0	0	2	2	0		4.36009e+06	2.55073e+07	3.4987e+07	5.77662e+07	2.046e+07	6.83585e+07	0.402	0.807381	75.84
P06748	Nucleophosmin OS=Homo sapiens OX=9606 GN=NPM1 PE=1 SV=2	32.6	3	2	4	4	12	8	6	5	9	7	4	3	0.142746	2.00233	11.1922	13.3372		24	10	14	6	1.75849		1.54494e+07	4.40237e+07	1.70425e+07	2.32853e+07	8.16554e+07	5.12384e+07	0.401	0.811892	88.33
P11177	Pyruvate dehydrogenase E1 component subunit beta, mitochondrial OS=Homo sapiens OX=9606 GN=PDHB PE=1 SV=3	39.2	1	1	1	1	2	2	4	4	1	1	1	1	0.190328	0.500583	4.97429	5.6652		4	2	6	5	0.683857			461547	751882	1.86822e+06	5.03499e+06	1.00707e+06	0.401	0.811892	71.19
P41227	N-alpha-acetyltransferase 10 OS=Homo sapiens OX=9606 GN=NAA10 PE=1 SV=1	26.4	0	0	0	0	1	1	2	2	0	0	0	0	0	0.500583	0	0.500583		1	1	3	3	0.341928			1.6701e+06	978183	3.9118e+06	5.66878e+06	1.98612e+06	0.4	0.811892	51.68
O00232	26S proteasome non-ATPase regulatory subunit 12 OS=Homo sapiens OX=9606 GN=PSMD12 PE=1 SV=3	52.9	0	0	0	0	0	0	2	2	0	0	0	0	0	0	0	0		0	0	2	2	0		1.84496e+06	7.06008e+06	4.38876e+06	1.59215e+07	2.68033e+07	1.07563e+07	0.248	0.811892	66.34
P46779	60S ribosomal protein L28 OS=Homo sapiens OX=9606 GN=RPL28 PE=1 SV=3	15.7	2	2	3	2	7	6	9	7	2	2	2	1	0.126886	0.778685	4.97429	5.87986		11	6	13	6	0.867972		5.29875e+06	1.70745e+07	1.18523e+07	2.38244e+07	4.86671e+07	1.34778e+07	0.4	0.812739	63.45
O14976	Cyclin-G-associated kinase OS=Homo sapiens OX=9606 GN=GAK PE=1 SV=2	143.1	0	0	0	0	0	0	0	0	0	0	1	1	0	0	0	0		0	0	1	1	0		10581301	3.01744e+07	4.37949e+07	1.21419e+08	5.03901e+07	1.26798e+08	0.249	0.812739	46.11
P60174	Triosephosphate isomerase OS=Homo sapiens OX=9606 GN=TPI1 PE=1 SV=4	26.7	3	2	1	1	5	4	7	7	3	3	0	0	0.570985	0.715119	unique	unique		11	4	8	7	1.41045		1.24548e+06	6.70113e+06	1.30314e+06	9.39342e+06	2.63517e+07	2.01163e+06	0.4	0.81373	86.49
O00422	Histone deacetylase complex subunit SAP18 OS=Homo sapiens OX=9606 GN=SAP18 PE=1 SV=1	17.6	0	0	0	0	1	1	1	1	1	1	0	0	0	1.00117	unique	unique		2	1	1	1	2.05157		328784	1.09479e+06	1.1444e+06	2.43354e+06	2.86259e+06	1.93802e+06	0.4	0.81373	43.34
Q9BQ39	ATP-dependent RNA helicase DDX50 OS=Homo sapiens OX=9606 GN=DDX50 PE=1 SV=1	82.5	0	0	0	0	0	0	2	1	0	0	0	0	0	0	0	0		0	0	4	1	0			425078		972266	1.16503e+06		0.399	0.814094	13.43
P40926	Malate dehydrogenase, mitochondrial OS=Homo sapiens OX=9606 GN=MDH2 PE=1 SV=3	35.5	10	10	11	11	12	11	12	11	4	4	6	6	0.173026	1.00117	3.31619	4.49039		26	13	29	14	0.91967		1.34276e+07	4.58612e+07	5.02325e+07	9.56231e+07	1.70773e+08	1.01588e+08	0.249	0.816255	75.51
P28799	Progranulin OS=Homo sapiens OX=9606 GN=GRN PE=1 SV=2	63.5	0	0	0	0	1	1	0	0	0	0	0	0	0	unique	0	unique		1	1	0	0	unique		147645	441941	330116	628179	970026	827489	0.399	0.816255	37.51
P40227	T-complex protein 1 subunit zeta OS=Homo sapiens OX=9606 GN=CCT6A PE=1 SV=3	58	0	0	0	0	2	2	3	3	0	0	0	0	0	0.667444	0	0.667444		2	2	3	3	0.683857		237572	670348	353824	3.50423e+06	6.26686e+06	741035	0.25	0.817963	70.77
P61081	NEDD8-conjugating enzyme Ubc12 OS=Homo sapiens OX=9606 GN=UBE2M PE=1 SV=1	20.9	0	0	0	0	0	0	2	2	0	0	0	0	0	0	0	0		0	0	2	2	0		334281	1.42638e+06	868849	1.9601e+06	2.42446e+06		0.399	0.817963	57.44
Q9Y247	Protein FAM50B OS=Homo sapiens OX=9606 GN=FAM50B PE=1 SV=1	38.7	0	0	0	0	0	0	1	1	0	0	0	0	0	0	0	0		0	0	1	1	0			3.05869e+07	5.83352e+07	1.60472e+08	5.45507e+07	1.33601e+08	0.398	0.817963	67.97
Q96RW7	Hemicentin-1 OS=Homo sapiens OX=9606 GN=HMCN1 PE=1 SV=2	613	1	1	0	0	1	1	0	0	1	1	0	0	unique	unique	unique	unique		3	1	0	0	unique		6858491	1.77887e+07	3.54631e+07	9.3462e+07	3.16893e+07	7.11717e+07	0.25	0.821806	73.89
P51571	Translocon-associated protein subunit delta OS=Homo sapiens OX=9606 GN=SSR4 PE=1 SV=1	19	3	3	1	1	3	3	4	4	2	2	0	0	0.570985	0.750875	unique	unique		8	5	5	4	1.64126		3.59199e+06	1.37666e+07	1.24318e+07	2.76263e+07	5.40211e+07	2.31241e+07	0.25	0.822979	87.51
P15170	Eukaryotic peptide chain release factor GTP-binding subunit ERF3A OS=Homo sapiens OX=9606 GN=GSPT1 PE=1 SV=1	55.7	0	0	0	0	0	0	1	1	0	0	0	0	0	0	0	0		0	0	1	1	0		200388	237271			871376		0.25	0.822979	12.54
Q8NG11	Tetraspanin-14 OS=Homo sapiens OX=9606 GN=TSPAN14 PE=1 SV=1	30.7	1	1	0	0	1	1	0	0	1	1	0	0	unique	unique	unique	unique		3	1	1	1	3.07736		6467667	1.66393e+07	3.01371e+07	8.92028e+07	2.83811e+07	6.64532e+07	0.25	0.824203	66.4
Q99729	Heterogeneous nuclear ribonucleoprotein A/B OS=Homo sapiens OX=9606 GN=HNRNPAB PE=1 SV=2	36.2	3	2	3	3	5	3	4	3	3	2	2	1	0.190328	1.25146	7.46143	8.90322		11	3	9	3	1.25374		1.00257e+06	727126	297108	497445	7.14521e+06		0.397	0.827242	108.02
O00231	26S proteasome non-ATPase regulatory subunit 11 OS=Homo sapiens OX=9606 GN=PSMD11 PE=1 SV=3	47.4	1	1	0	0	1	1	3	3	1	1	0	0	unique	0.333722	unique	unique		3	1	3	3	1.02579		293126	1.78619e+06	381907	1.43459e+06	4.48679e+06		0.251	0.828602	62.28
Q05048	Cleavage stimulation factor subunit 1 OS=Homo sapiens OX=9606 GN=CSTF1 PE=1 SV=1	48.3	0	0	0	0	0	0	1	1	0	0	0	0	0	0	0	0		0	0	1	1	0		88184.3	379906	254907	909106	1.02792e+06	1.01548e+06	0.251	0.830371	48.78
O43143	ATP-dependent RNA helicase DHX15 OS=Homo sapiens OX=9606 GN=DHX15 PE=1 SV=2	90.9	2	2	2	2	6	6	7	7	2	2	0	0	0.190328	0.858143	unique	unique		9	5	10	7	0.923207		919320	2.90531e+06	2.64949e+06	7.44173e+06	6.49491e+07	2.69128e+06	0.251	0.830577	59.96
Q9H3N1	Thioredoxin-related transmembrane protein 1 OS=Homo sapiens OX=9606 GN=TMX1 PE=1 SV=1	31.8	3	3	3	3	3	3	5	3	2	2	2	2	0.190328	0.6007	4.97429	5.76532		8	3	10	4	0.820628		1.20848e+06	5.01142e+06	3.33766e+06	1.32569e+07	2.0555e+07	7.60862e+06	0.251	0.830577	69.33
Q9NVI7	ATPase family AAA domain-containing protein 3A OS=Homo sapiens OX=9606 GN=ATAD3A PE=1 SV=2	71.3	1	1	2	1	4	4	7	6	3	3	1	1	0.0951642	0.572095	14.9229	15.5901		8	4	10	6	0.820628		1039498	3.89184e+06	3.42503e+06	1.00024e+07	7.61913e+06	5.77005e+06	0.395	0.830577	44.52
P20742	Pregnancy zone protein OS=Homo sapiens OX=9606 GN=PZP PE=1 SV=4	163.8	2	1	0	0	3	1	0	0	0	0	0	0	unique	unique	0	unique		6	1	0	0	unique		992881	1.22981e+06	2.29826e+06	2.51145e+06	3.46003e+06	3.30467e+06	0.395	0.830577	46.83
P56192	Methionine--tRNA ligase, cytoplasmic OS=Homo sapiens OX=9606 GN=MARS1 PE=1 SV=2	101.1	0	0	1	1	3	3	3	3	0	0	0	0	0	1.00117	0	1.00117		3	3	4	3	0.769339		135223	758241		943601	2.83357e+06	1.25725e+06	0.252	0.830577	66.47
Q99426	Tubulin-folding cofactor B OS=Homo sapiens OX=9606 GN=TBCB PE=1 SV=2	27.3	0	0	0	0	1	1	1	1	1	1	0	0	0	1.00117	unique	unique		2	1	1	1	2.05157		89618.7	1.03615e+06		650947	834475	480972	0.252	0.830577	73.76
P62244	40S ribosomal protein S15a OS=Homo sapiens OX=9606 GN=RPS15A PE=1 SV=2	14.8	1	1	1	1	2	2	4	4	0	0	1	1	0.190328	0.500583	0	0.690912		3	2	6	4	0.512893		1.19608e+06	3.19869e+06	2.21854e+06	7.06942e+06	1.27009e+07	3.96236e+06	0.252	0.831453	56.69
P30040	Endoplasmic reticulum resident protein 29 OS=Homo sapiens OX=9606 GN=ERP29 PE=1 SV=4	29	3	2	4	3	5	3	8	5	0	0	4	2	0.142746	0.625729	0	0.768475		8	3	16	6	0.512893		1.8766e+06	4.37657e+06	3.16903e+06	1.67224e+07	2.47302e+07	3.07566e+06	0.252	0.835838	73.81
Q9BXT2	Voltage-dependent calcium channel gamma-6 subunit OS=Homo sapiens OX=9606 GN=CACNG6 PE=1 SV=1	28.1	1	1	0	0	1	1	1	1	1	1	0	0	unique	1.00117	unique	unique		3	1	1	1	3.07736		349621	1.47031e+06	1.19578e+06	2.5765e+06	5.83306e+06	2.40171e+06	0.252	0.835838	82.77
O15355	Protein phosphatase 1G OS=Homo sapiens OX=9606 GN=PPM1G PE=1 SV=1	59.2	1	1	0	0	2	2	4	4	1	1	1	1	unique	0.500583	4.97429	unique		4	2	5	4	0.820628		416734	966783	694576	1.21751e+06	2.51614e+06	1.44165e+06	0.394	0.837524	53.91
P08574	Cytochrome c1, heme protein, mitochondrial OS=Homo sapiens OX=9606 GN=CYC1 PE=1 SV=3	35.4	1	1	2	2	4	4	2	2	2	2	0	0	0.0951642	2.00233	unique	unique		7	5	4	3	1.79512		441228	3.44166e+06	2.59594e+06	4.58749e+06	1.06719e+07	4.46808e+06	0.393	0.840742	69.76
P07900	Heat shock protein HSP 90-alpha OS=Homo sapiens OX=9606 GN=HSP90AA1 PE=1 SV=5	84.6	15	7	13	6	26	16	32	14	16	9	10	5	0.21961	0.813448	7.95886	8.99192		56	17	54	16	1.06378		1.75395e+07	5.43127e+07	3.04596e+07	6.18072e+07	1.38738e+08	6.10107e+07	0.392	0.841532	63.35
P0DMV8	Heat shock 70 kDa protein 1A OS=Homo sapiens OX=9606 GN=HSPA1A PE=1 SV=1	70	5	1	0	0	0	0	7	2	6	2	0	0	unique	0	unique	unique		16	3	16	2	1.02579			1.41465e+06	738824	3.05509e+06	840769	1.02622e+06	0.392	0.841532	28.7
P08758	Annexin A5 OS=Homo sapiens OX=9606 GN=ANXA5 PE=1 SV=2	35.9	5	5	1	1	5	5	7	6	5	5	2	2	0.951642	0.715119	12.4357	14.1025		15	7	10	7	1.53868		2.66261e+06	9.46073e+06	8.93396e+06	1.68673e+07	3.28444e+07	1.48863e+07	0.389	0.841532	66.4
P55209	Nucleosome assembly protein 1-like 1 OS=Homo sapiens OX=9606 GN=NAP1L1 PE=1 SV=1	45.3	1	1	3	3	4	3	7	5	4	4	1	1	0.0634428	0.572095	19.8972	20.5327		9	3	11	6	0.839279		3.28437e+06	1.07355e+07	7.9276e+06	1.69571e+07	3.14456e+07	2.02248e+07	0.389	0.841532	68.23
Q9NX63	MICOS complex subunit MIC19 OS=Homo sapiens OX=9606 GN=CHCHD3 PE=1 SV=1	26.1	2	2	0	0	2	2	1	1	3	3	2	2	unique	2.00233	7.46143	unique		7	4	3	2	2.3935		1.04918e+06	3.49084e+06	2.27134e+06	6.67428e+06	9.78494e+06	5.40265e+06	0.389	0.841532	58.79
O00264	Membrane-associated progesterone receptor component 1 OS=Homo sapiens OX=9606 GN=PGRMC1 PE=1 SV=3	21.7	2	2	1	1	3	3	2	2	3	3	2	2	0.380657	1.50175	7.46143	9.34384		7	4	5	4	1.4361		3.40256e+06	1.2096e+07	9.3453e+06	3.05281e+07	4.69974e+07	1.86852e+07	0.253	0.841532	61.73
P0DP04	Immunoglobulin heavy variable 3-43D OS=Homo sapiens OX=9606 GN=IGHV3-43D PE=3 SV=1	13	2	1	1	1	2	1	1	1	2	1	2	1	0.380657	2.00233	4.97429	7.35728		6	1	4	1	1.53868		238726080	5.75064e+08	1.02194e+09	7.48588e+08	9.35489e+08	2.63516e+09	0.388	0.841532	77.05
P02749	Beta-2-glycoprotein 1 OS=Homo sapiens OX=9606 GN=APOH PE=1 SV=3	38.3	1	1	1	1	2	2	2	2	3	3	1	1	0.190328	1.00117	14.9229	16.1144		6	3	3	1	2.05157		4.82746e+06	7.37215e+06	9.85958e+06	2.44291e+07	1.7698e+07	4.3892e+07	0.254	0.841532	48.96
Q14624	Inter-alpha-trypsin inhibitor heavy chain H4 OS=Homo sapiens OX=9606 GN=ITIH4 PE=1 SV=4	103.3	2	2	2	1	2	1	0	0	0	0	1	1	0.190328	unique	0	unique		4	2	4	1	1.02579		3.90761e+06	7.68356e+06	1.7631e+07	2.99954e+07	2.40932e+07	4.63902e+07	0.255	0.841532	74.18
Q9BS26	Endoplasmic reticulum resident protein 44 OS=Homo sapiens OX=9606 GN=ERP44 PE=1 SV=1	46.9	0	0	1	1	2	2	3	3	1	1	0	0	0	0.667444	unique	unique		3	2	5	3	0.615471		1.09186e+06	4.71761e+06	3.86068e+06	1.08393e+07	1.75557e+07	5.56777e+06	0.256	0.841532	64.45
Q99460	26S proteasome non-ATPase regulatory subunit 1 OS=Homo sapiens OX=9606 GN=PSMD1 PE=1 SV=2	105.8	0	0	1	1	1	1	2	2	1	1	0	0	0	0.500583	unique	unique		2	2	3	2	0.683857			860647	446034	1.95375e+06	2.61314e+06		0.389	0.841532	13.39
O95292	Vesicle-associated membrane protein-associated protein B/C OS=Homo sapiens OX=9606 GN=VAPB PE=1 SV=3	27.2	0	0	0	0	1	1	0	0	1	1	0	0	0	unique	unique	unique		2	1	0	0	unique		429556	748942		2.17947e+06	2.5699e+06	1.91639e+06	0.256	0.841532	40.99
O43663	Protein regulator of cytokinesis 1 OS=Homo sapiens OX=9606 GN=PRC1 PE=1 SV=2	71.6	0	0	0	0	1	1	1	1	0	0	0	0	0	1.00117	0	1.00117		1	1	1	1	1.02579			163162	143184	391601			0.39	0.841532	9.69
Q5BJD5	Transmembrane protein 41B OS=Homo sapiens OX=9606 GN=TMEM41B PE=1 SV=1	32.5	0	0	0	0	1	1	0	0	0	0	1	1	0	unique	0	unique		1	1	1	1	1.02579				477191		1.15078e+06	1.30663e+06	0.389	0.841532	9.42
P08621	U1 small nuclear ribonucleoprotein 70 kDa OS=Homo sapiens OX=9606 GN=SNRNP70 PE=1 SV=2	51.5	0	0	0	0	1	1	1	1	0	0	0	0	0	1.00117	0	1.00117		1	1	1	1	1.02579		310098	1.04287e+06	625352	1.60783e+06	2.65175e+06	1.07355e+06	0.389	0.841532	59.36
Q9H254	Spectrin beta chain, non-erythrocytic 4 OS=Homo sapiens OX=9606 GN=SPTBN4 PE=1 SV=2	288.8	0	0	0	0	0	0	0	0	1	1	0	0	0	0	unique	unique		1	1	0	0	unique		268174	543449	315935	815051	2.91427e+06	1.23971e+06	0.255	0.841532	54.35
Q13601	KRR1 small subunit processome component homolog OS=Homo sapiens OX=9606 GN=KRR1 PE=1 SV=4	43.6	0	0	0	0	0	0	1	1	0	0	0	0	0	0	0	0		0	0	1	1	0		36054.8	96490.9	93718.4	371768	298468		0.256	0.841532	29.22
Q8N4H5	Mitochondrial import receptor subunit TOM5 homolog OS=Homo sapiens OX=9606 GN=TOMM5 PE=1 SV=1	6	0	0	0	0	0	0	1	1	0	0	0	0	0	0	0	0		0	0	1	1	0		697161	3.18029e+06	2.26581e+06	8.89755e+06	1.12696e+07	6.79441e+06	0.255	0.841532	42.63
Q9NW64	Pre-mRNA-splicing factor RBM22 OS=Homo sapiens OX=9606 GN=RBM22 PE=1 SV=1	46.9	0	0	0	0	0	0	1	1	0	0	0	0	0	0	0	0		0	0	1	1	0			83840.5		247442	184979		0.392	0.841532	21.64
P23497	Nuclear autoantigen Sp-100 OS=Homo sapiens OX=9606 GN=SP100 PE=1 SV=3	100.4	0	0	0	0	0	0	1	1	0	0	0	0	0	0	0	0		0	0	1	1	0		686104	1.62058e+06	1.16388e+06	1.7565e+06	5.06488e+06	2.22356e+06	0.391	0.841532	60.86
Q96PU8	Protein quaking OS=Homo sapiens OX=9606 GN=QKI PE=1 SV=1	37.6	0	0	0	0	0	0	1	1	0	0	0	0	0	0	0	0		0	0	1	1	0		206522		136464	340014	551993		0.388	0.843393	29.48
P08195	4F2 cell-surface antigen heavy chain OS=Homo sapiens OX=9606 GN=SLC3A2 PE=1 SV=3	68	4	4	3	3	3	3	6	6	4	4	1	1	0.253771	0.500583	19.8972	20.6515		11	6	9	7	1.25374		963467	3.42231e+06	2.07337e+06	8.33428e+06	1.7292e+07	7.16742e+06	0.257	0.848109	61.46
Q13347	Eukaryotic translation initiation factor 3 subunit I OS=Homo sapiens OX=9606 GN=EIF3I PE=1 SV=1	36.5	0	0	0	0	1	1	2	2	0	0	0	0	0	0.500583	0	0.500583		1	1	2	2	0.512893		460263	2.21911e+06		1.99376e+06	6.54378e+06		0.257	0.849838	57.24
O60814	Histone H2B type 1-K OS=Homo sapiens OX=9606 GN=H2BC12 PE=1 SV=3	13.9	10	1	0	0	12	1	18	1	12	2	11	7	unique	0.667444	5.4265	unique		34	2	35	1	0.996477		8.67515e+07	1.90322e+08	1.59177e+08	5.75094e+08	7.68438e+08	4.02575e+08	0.258	0.851655	58.16
O00533	Neural cell adhesion molecule L1-like protein OS=Homo sapiens OX=9606 GN=CHL1 PE=1 SV=4	135	0	0	1	1	0	0	0	0	0	0	0	0	0	0	0	0		0	0	1	1	0		1478658	2.42937e+06	1.89687e+06	7.36439e+06	8.84362e+06	6.37523e+06	0.258	0.851655	29.78
Q14697	Neutral alpha-glucosidase AB OS=Homo sapiens OX=9606 GN=GANAB PE=1 SV=3	106.8	6	6	6	5	13	13	19	17	8	8	4	4	0.190328	0.685009	9.94858	10.8239		26	14	29	18	0.91967		4.0538e+06	2.01629e+07	1.78801e+07	3.5083e+07	8.29535e+07	2.68925e+07	0.386	0.852552	72.19
P17152	Transmembrane protein 11, mitochondrial OS=Homo sapiens OX=9606 GN=TMEM11 PE=1 SV=1	21.5	0	0	0	0	0	0	0	0	0	0	0	0	NA	NA	NA	NA		0	0	1	1	0		231645	392950	280560	1.80268e+06	1.08784e+06	472543	0.258	0.854305	70.26
P04406	Glyceraldehyde-3-phosphate dehydrogenase OS=Homo sapiens OX=9606 GN=GAPDH PE=1 SV=3	36	14	12	14	11	24	16	23	14	16	13	12	9	0.190328	1.0447	6.63239	7.86741		54	17	49	18	1.13046		3.8495e+07	1.35172e+08	7.04823e+07	2.77219e+08	5.23932e+08	1.25257e+08	0.258	0.855625	76.05
P35637	RNA-binding protein FUS OS=Homo sapiens OX=9606 GN=FUS PE=1 SV=1	53.4	0	0	0	0	0	0	1	1	0	0	0	0	0	0	0	0		0	0	1	1	0		151632	343074			883313		0.258	0.855689	62.22
Q9NY12	H/ACA ribonucleoprotein complex subunit 1 OS=Homo sapiens OX=9606 GN=GAR1 PE=1 SV=1	22.3	0	0	0	0	0	0	1	1	0	0	0	0	0	0	0	0		0	0	1	1	0		187593	586882	314890	708679	1.4406e+06	818082	0.385	0.85671	68.71
P62249	40S ribosomal protein S16 OS=Homo sapiens OX=9606 GN=RPS16 PE=1 SV=2	16.4	1	1	0	0	4	4	6	5	0	0	0	0	unique	0.667444	0	unique		4	4	6	5	0.683857		2.95619e+06	1.07679e+07	6.90147e+06	2.0713e+07	3.82192e+07	7.80221e+06	0.258	0.857202	78.33
P27797	Calreticulin OS=Homo sapiens OX=9606 GN=CALR PE=1 SV=1	48.1	11	7	12	8	10	8	20	12	11	7	5	4	0.174468	0.500583	10.9434	11.6185		32	9	38	12	0.863819		1.03807e+07	3.9984e+07	4.0245e+07	7.60167e+07	1.6185e+08	6.99796e+07	0.259	0.857477	75.03
Q15233	Non-POU domain-containing octamer-binding protein OS=Homo sapiens OX=9606 GN=NONO PE=1 SV=4	54.2	4	2	3	3	8	7	7	5	5	4	0	0	0.253771	1.14419	unique	unique		17	8	12	7	1.4532		5.67588e+06	2.08247e+07	1.19776e+07	4.38215e+07	7.49491e+07	1.28731e+07	0.259	0.857477	76.48
Q93070	Ecto-ADP-ribosyltransferase 4 OS=Homo sapiens OX=9606 GN=ART4 PE=2 SV=2	35.9	3	1	4	1	2	1	3	1	1	1	3	1	0.142746	0.667444	1.6581	2.46829		6	1	11	1	0.559519		1.76576e+07	9.65406e+07	2.55106e+08	5.87403e+08	1.29772e+08	3.87012e+08	0.259	0.857779	89.14
O43390	Heterogeneous nuclear ribonucleoprotein R OS=Homo sapiens OX=9606 GN=HNRNPR PE=1 SV=1	70.9	0	0	2	2	3	2	5	2	2	2	0	0	0	0.6007	unique	unique		5	3	7	3	0.732704		928138	2.76054e+06	904911	3.7471e+06	9.48061e+06	320536	0.259	0.857779	76.58
Q8TDN6	Ribosome biogenesis protein BRX1 homolog OS=Homo sapiens OX=9606 GN=BRIX1 PE=1 SV=2	41.4	0	0	0	0	1	1	0	0	0	0	0	0	0	unique	0	unique		1	1	0	0	unique			269677		701899			0.384	0.857779	0
P00540	Proto-oncogene serine/threonine-protein kinase mos OS=Homo sapiens OX=9606 GN=MOS PE=1 SV=1	37.8	1	1	0	0	0	0	0	0	0	0	0	0	unique	0	0	unique		1	1	0	0	unique		43018860	8.59443e+07	8.91352e+07	3.35788e+08	3.31643e+08	1.93652e+08	0.259	0.860627	24.7
P23246	Splicing factor, proline- and glutamine-rich OS=Homo sapiens OX=9606 GN=SFPQ PE=1 SV=2	76.1	2	1	3	3	7	5	6	5	4	3	1	1	0.126886	1.16803	19.8972	21.1921		13	5	10	6	1.33352		6.128e+06	2.71424e+07	1.54857e+07	3.30278e+07	5.39795e+07	4.26994e+07	0.383	0.866033	62.5
P02771	Alpha-fetoprotein OS=Homo sapiens OX=9606 GN=AFP PE=1 SV=1	68.6	4	4	2	2	4	4	2	2	4	4	3	3	0.380657	2.00233	6.63239	9.01538		12	4	8	4	1.53868		5.43883e+06	9.96777e+06	1.68723e+07	6.27527e+07	2.92021e+07	4.81988e+07	0.26	0.866033	59.31
Q9Y266	Nuclear migration protein nudC OS=Homo sapiens OX=9606 GN=NUDC PE=1 SV=1	38.2	1	1	0	0	1	1	3	3	1	1	1	1	unique	0.333722	4.97429	unique		3	1	4	3	0.769339		313498	2.06509e+06	1.70862e+06	2.06023e+06	8.4199e+06	2.31631e+06	0.26	0.866033	60.51
Q9H3K6	BolA-like protein 2 OS=Homo sapiens OX=9606 GN=BOLA2 PE=1 SV=1	10.1	0	0	1	1	0	0	2	2	0	0	0	0	0	0	0	0		0	0	3	2	0			1.5678e+06		4.73857e+06	5.50944e+06	1.17205e+06	0.383	0.866033	6.25
P18085	ADP-ribosylation factor 4 OS=Homo sapiens OX=9606 GN=ARF4 PE=1 SV=3	20.5	0	0	1	1	2	2	3	2	1	1	0	0	0	0.667444	unique	unique		4	2	4	2	1.02579		869513	4.60669e+06	3.78764e+06	1.32133e+07	3.86973e+07	830595	0.26	0.866355	58.68
Q05066	Sex-determining region Y protein OS=Homo sapiens OX=9606 GN=SRY PE=1 SV=1	23.9	1	1	0	0	0	0	0	0	0	0	0	0	unique	0	0	unique		1	1	1	1	1.02579		1.29048e+06	3.07546e+06	4.81637e+06	6.96519e+06	8.04556e+06	1.24448e+07	0.382	0.866355	66.3
P07954	Fumarate hydratase, mitochondrial OS=Homo sapiens OX=9606 GN=FH PE=1 SV=3	54.6	0	0	0	0	1	1	2	2	0	0	0	0	0	0.500583	0	0.500583		1	1	2	2	0.512893			1.38171e+06		2.728e+06	4.79379e+06		0.382	0.866355	42.35
P07477	Serine protease 1 OS=Homo sapiens OX=9606 GN=PRSS1 PE=1 SV=1	26.5	0	0	0	0	0	0	0	0	0	0	1	1	0	0	0	0		0	0	1	1	0			596509	351694	5.56889e+07	903405	936687	0.382	0.866355	60.83
Q15785	Mitochondrial import receptor subunit TOM34 OS=Homo sapiens OX=9606 GN=TOMM34 PE=1 SV=2	34.5	1	1	0	0	1	1	1	1	1	1	0	0	unique	1.00117	unique	unique		3	2	1	1	3.07736		187293	680807	583056	1.6042e+06	1.52767e+06	1.34957e+06	0.382	0.869321	21.29
P68371	Tubulin beta-4B chain OS=Homo sapiens OX=9606 GN=TUBB4B PE=1 SV=1	49.8	0	0	34	3	53	2	66	4	0	0	26	4	0	0.803967	0	0.803967		126	2	128	4	1.00976		4.90624e+06	1.42961e+07	9.80803e+06	3.1913e+07	5.40363e+07	2.86088e+07	0.261	0.870222	61.89
P68366	Tubulin alpha-4A chain OS=Homo sapiens OX=9606 GN=TUBA4A PE=1 SV=1	49.9	0	0	0	0	30	3	40	4	0	0	0	0	0	0.750875	0	0.750875		75	3	80	4	0.961674		4.50227e+06	1.35911e+07	1.08357e+07	3.40309e+07	5.66069e+07	2.28019e+07	0.261	0.870222	56.98
Q9Y6C9	Mitochondrial carrier homolog 2 OS=Homo sapiens OX=9606 GN=MTCH2 PE=1 SV=1	33.3	5	5	2	2	4	4	6	5	0	0	0	0	0.475821	0.667444	0	1.14327		9	5	9	5	1.02579		845494	3.85721e+06	3.8086e+06	9.84572e+06	1.58647e+07	5.03727e+06	0.261	0.876446	58.1
P20674	Cytochrome c oxidase subunit 5A, mitochondrial OS=Homo sapiens OX=9606 GN=COX5A PE=1 SV=2	16.8	4	3	2	2	3	3	6	4	3	3	2	2	0.380657	0.500583	7.46143	8.34267		10	4	10	4	1.02579		2.406e+06	9.0876e+06	8.11184e+06	2.76256e+07	2.89268e+07	1.49009e+07	0.261	0.876565	64.82
P50990	T-complex protein 1 subunit theta OS=Homo sapiens OX=9606 GN=CCT8 PE=1 SV=4	59.6	5	5	7	7	11	10	14	14	1	1	3	3	0.135949	0.786631	1.6581	2.58068		17	11	24	16	0.726598		3.16771e+06	1.64665e+07	9.50284e+06	2.70449e+07	5.10876e+07	2.24061e+07	0.38	0.879639	61.14
Q13838	Spliceosome RNA helicase DDX39B OS=Homo sapiens OX=9606 GN=DDX39B PE=1 SV=1	49	5	5	1	1	6	3	5	3	5	5	0	0	0.951642	1.2014	unique	unique		16	3	8	3	2.05157		2.5027e+06	8.1444e+06	8.07977e+06	2.3964e+07	2.45201e+07	1.54593e+07	0.262	0.879639	61.23
P51884	Lumican OS=Homo sapiens OX=9606 GN=LUM PE=1 SV=2	38.4	0	0	0	0	0	0	0	0	0	0	1	1	0	0	0	0		0	0	1	1	0		318242	711120	1.31425e+06	3.14369e+06	1.21559e+06	2.88155e+06	0.262	0.879639	63.16
P02768	Albumin OS=Homo sapiens OX=9606 GN=ALB PE=1 SV=2	69.3	14	6	19	7	15	6	13	6	15	6	14	6	0.140242	1.15519	5.3296	6.62503		44	6	48	7	0.940303		1158281206	2.76453e+09	5.86052e+09	1.4944e+10	5.42295e+09	1.25129e+10	0.262	0.880387	75.85
P00367	Glutamate dehydrogenase 1, mitochondrial OS=Homo sapiens OX=9606 GN=GLUD1 PE=1 SV=2	61.4	4	4	3	3	6	6	12	11	1	1	3	3	0.253771	0.500583	1.6581	2.41245		11	7	19	12	0.593876		1.06139e+06	8.39304e+06	4.22394e+06	2.39708e+07	5.03916e+07	6.66495e+06	0.262	0.880387	60.33
Q8TCU6	Phosphatidylinositol 3,4,5-trisphosphate-dependent Rac exchanger 1 protein OS=Homo sapiens OX=9606 GN=PREX1 PE=1 SV=3	186.1	0	0	0	0	0	0	0	0	0	0	0	0	NA	NA	NA	NA		0	0	2	1	0		38736436	7.92208e+07	1.5966e+08	3.02312e+08	1.573e+08	3.54903e+08	0.262	0.880387	71.12
Q03252	Lamin-B2 OS=Homo sapiens OX=9606 GN=LMNB2 PE=1 SV=4	69.9	1	1	2	1	2	2	4	4	1	1	1	1	0.0951642	0.500583	4.97429	5.57004		4	2	7	4	0.586163		699331	1.57444e+06	1.3708e+06	3.24771e+06	6.87279e+06	3.65236e+06	0.379	0.881888	45.26
P10321	HLA class I histocompatibility antigen, C alpha chain OS=Homo sapiens OX=9606 GN=HLA-C PE=1 SV=3	40.6	3	1	0	0	3	1	3	2	2	1	0	0	unique	1.00117	unique	unique		8	1	4	2	2.05157			1.34283e+06		3.08216e+06	4.75159e+06		0.379	0.884185	20.79
P47914	60S ribosomal protein L29 OS=Homo sapiens OX=9606 GN=RPL29 PE=1 SV=2	17.7	1	1	0	0	1	1	1	1	0	0	0	0	unique	1.00117	0	unique		2	2	1	1	2.05157		2.7198e+07	1.02417e+08	1.82679e+08	4.69928e+08	1.59739e+08	3.7181e+08	0.379	0.885169	67.34
O00410	Importin-5 OS=Homo sapiens OX=9606 GN=IPO5 PE=1 SV=4	123.6	0	0	1	1	1	1	4	4	0	0	0	0	0	0.250292	0	0.250292		1	1	5	4	0.205157			816109	270859	549703	2.60948e+06	231504	0.378	0.888916	55.04
P40616	ADP-ribosylation factor-like protein 1 OS=Homo sapiens OX=9606 GN=ARL1 PE=1 SV=1	20.4	1	1	1	1	2	2	1	1	0	0	0	0	0.190328	2.00233	0	2.19266		3	2	2	1	1.53868		100215	283661	470829		852964	660494	0.378	0.889112	58.21
Q8NFJ5	Retinoic acid-induced protein 3 OS=Homo sapiens OX=9606 GN=GPRC5A PE=1 SV=2	40.2	0	0	0	0	0	0	1	1	0	0	0	0	0	0	0	0		0	0	1	1	0		166223	211966	78601.6	422577	2.18273e+06	207933	0.378	0.889112	93.28
P31939	Bifunctional purine biosynthesis protein ATIC OS=Homo sapiens OX=9606 GN=ATIC PE=1 SV=3	64.6	1	1	1	1	5	5	4	4	3	3	0	0	0.190328	1.25146	unique	unique		9	5	5	4	1.84641		42703.6	1.91193e+06	638915	4.41337e+06	7.07183e+06	2.34366e+06	0.378	0.889445	53.62
Q9NS25	Sperm protein associated with the nucleus on the X chromosome B1 OS=Homo sapiens OX=9606 GN=SPANXB1 PE=1 SV=2	11.8	1	1	1	1	2	2	5	4	2	2	2	2	0.190328	0.400467	4.97429	5.56508		5	3	7	4	0.732704		1.12016e+06	3.17162e+06	1.64519e+06	4.83319e+06	1.09744e+07	1.00275e+07	0.263	0.889445	62.56
Q96AG4	Leucine-rich repeat-containing protein 59 OS=Homo sapiens OX=9606 GN=LRRC59 PE=1 SV=1	34.9	3	3	3	3	5	4	8	8	8	8	2	2	0.190328	0.625729	19.8972	20.7132		16	8	13	10	1.2625		3.8259e+06	8.48636e+06	5.21931e+06	1.16518e+07	2.69796e+07	1.58656e+07	0.264	0.893495	61.03
P62851	40S ribosomal protein S25 OS=Homo sapiens OX=9606 GN=RPS25 PE=1 SV=1	13.7	2	2	3	3	4	4	3	3	2	2	2	2	0.126886	1.33489	4.97429	6.43606		8	4	8	4	1.02579		3.28643e+06	1.09298e+07	5.50523e+06	1.86047e+07	3.71935e+07	9.32914e+06	0.264	0.893495	64.7
P62879	Guanine nucleotide-binding protein G(I)/G(S)/G(T) subunit beta-2 OS=Homo sapiens OX=9606 GN=GNB2 PE=1 SV=3	37.3	0	0	0	0	4	1	0	0	0	0	0	0	0	unique	0	unique		8	1	0	0	unique		357131	840502	842548		2.28903e+06	926729	0.377	0.893495	45.25
Q13423	NAD(P) transhydrogenase, mitochondrial OS=Homo sapiens OX=9606 GN=NNT PE=1 SV=3	113.8	2	2	2	2	1	1	4	4	0	0	0	0	0.190328	0.250292	0	0.44062		3	3	6	5	0.512893		381398	2.20363e+06	2.00296e+06	5.76862e+06	9.77176e+06		0.264	0.893495	27.28
Q969V3	Nicalin OS=Homo sapiens OX=9606 GN=NCLN PE=1 SV=2	62.9	1	1	1	1	1	1	2	2	0	0	0	0	0.190328	0.500583	0	0.690912		2	1	3	3	0.683857			779574	797073	1.53561e+06	3.68625e+06	2.09181e+06	0.377	0.893495	38.58
P14625	Endoplasmin OS=Homo sapiens OX=9606 GN=HSP90B1 PE=1 SV=1	92.4	16	14	19	15	23	20	29	24	17	14	6	5	0.160277	0.794029	14.0938	15.0481		56	22	53	24	1.08385		1.76056e+07	7.90129e+07	6.54088e+07	1.71736e+08	2.88683e+08	1.27214e+08	0.266	0.894517	73.59
Q9Y490	Talin-1 OS=Homo sapiens OX=9606 GN=TLN1 PE=1 SV=3	269.6	5	5	2	2	10	10	14	14	5	5	0	0	0.475821	0.715119	unique	unique		19	12	16	15	1.21812		699615	2.77375e+06	4.11157e+06	6.57703e+06	1.33447e+07	5.43965e+06	0.375	0.894517	43.05
Q13283	Ras GTPase-activating protein-binding protein 1 OS=Homo sapiens OX=9606 GN=G3BP1 PE=1 SV=1	52.1	0	0	1	1	4	4	4	4	1	1	1	1	0	1.00117	4.97429	5.97546		5	4	5	3	1.02579		458336	1.62424e+06	566215	1.41123e+06	3.53639e+06	1.50521e+06	0.376	0.894517	34.9
Q9BXJ9	N-alpha-acetyltransferase 15, NatA auxiliary subunit OS=Homo sapiens OX=9606 GN=NAA15 PE=1 SV=1	101.2	0	0	1	1	3	3	3	3	1	1	0	0	0	1.00117	unique	unique		4	3	4	4	1.02579		701977	4.0748e+06	3.01596e+06	4.15053e+06	1.17979e+07	3.83656e+06	0.265	0.894517	93.64
Q9UBI6	Guanine nucleotide-binding protein G(I)/G(S)/G(O) subunit gamma-12 OS=Homo sapiens OX=9606 GN=GNG12 PE=1 SV=3	8	1	1	1	1	1	1	2	2	1	1	1	1	0.190328	0.500583	4.97429	5.6652		3	1	4	2	0.769339		711095	3.90597e+06	1.5461e+06	2.34771e+06	1.03569e+07	3.09511e+06	0.375	0.894517	42.71
Q9ULV4	Coronin-1C OS=Homo sapiens OX=9606 GN=CORO1C PE=1 SV=1	53.2	0	0	0	0	1	1	3	3	2	2	1	1	0	0.333722	9.94858	10.2823		3	2	4	3	0.769339		137865	511483	275735		2.61568e+06	803074	0.264	0.894517	62.18
P33316	Deoxyuridine 5'-triphosphate nucleotidohydrolase, mitochondrial OS=Homo sapiens OX=9606 GN=DUT PE=1 SV=4	26.5	1	1	0	0	0	0	1	1	0	0	0	0	unique	0	0	unique		1	1	1	1	1.02579		367749	1.59484e+06	638708	1.09164e+06	2.3453e+06	1.69999e+06	0.376	0.894517	66.35
P61513	60S ribosomal protein L37a OS=Homo sapiens OX=9606 GN=RPL37A PE=1 SV=2	10.3	0	0	0	0	1	1	5	4	0	0	0	0	0	0.200233	0	0.200233		1	1	5	4	0.205157			2.52026e+06			2.0027e+07	3.94732e+06	0.265	0.894517	0
Q01469	Fatty acid-binding protein 5 OS=Homo sapiens OX=9606 GN=FABP5 PE=1 SV=3	15.2	0	0	0	0	0	0	2	2	0	0	0	0	0	0	0	0		0	0	2	2	0		517348	1.76091e+06	2.701e+06	8.49517e+06	3.50077e+06	6.62811e+06	0.266	0.894517	69.95
P30050	60S ribosomal protein L12 OS=Homo sapiens OX=9606 GN=RPL12 PE=1 SV=1	17.8	3	3	3	3	4	4	6	6	2	2	1	1	0.190328	0.667444	9.94858	10.8064		9	4	10	6	0.923207		2.85883e+06	6.17818e+06	3.22803e+06	1.48471e+07	2.39307e+07	4.31287e+06	0.266	0.895147	65.03
P62277	40S ribosomal protein S13 OS=Homo sapiens OX=9606 GN=RPS13 PE=1 SV=2	17.2	0	0	1	1	2	2	4	3	1	1	0	0	0	0.500583	unique	unique		3	3	5	3	0.615471		1.14505e+06	5.55212e+06	812096	4.21034e+06	1.35458e+07	445492	0.374	0.895147	75.78
P23526	Adenosylhomocysteinase OS=Homo sapiens OX=9606 GN=AHCY PE=1 SV=4	47.7	0	0	0	0	1	1	3	3	0	0	0	0	0	0.333722	0	0.333722		1	1	3	3	0.341928		1.17314e+06	2.53546e+06	2.03343e+06	1.63948e+06	9.01108e+06	8.01543e+06	0.266	0.896553	81.35
P02774	Vitamin D-binding protein OS=Homo sapiens OX=9606 GN=GC PE=1 SV=2	52.9	4	4	6	4	5	4	6	5	3	3	6	5	0.126886	0.834305	2.48714	3.44834		12	5	19	6	0.647864		5.44199e+06	1.34549e+07	2.69785e+07	1.12806e+08	3.06142e+07	6.50428e+07	0.266	0.897193	73.05
Q7KZF4	Staphylococcal nuclease domain-containing protein 1 OS=Homo sapiens OX=9606 GN=SND1 PE=1 SV=1	101.9	2	2	1	1	4	4	9	8	3	3	2	2	0.380657	0.444963	7.46143	8.28705		9	5	12	8	0.769339		1.61651e+06	6.2313e+06	5.87137e+06	7.11096e+06	1.58331e+07	6.09766e+06	0.373	0.897546	80.48
Q15063	Periostin OS=Homo sapiens OX=9606 GN=POSTN PE=1 SV=2	93.3	3	3	1	1	0	0	5	5	3	3	3	3	0.570985	0	4.97429	5.54528		6	4	9	6	0.683857		575038		2.78432e+06	1.76629e+06	7.07121e+06	4.77326e+06	0.266	0.897546	99.98
Q9BX97	Plasmalemma vesicle-associated protein OS=Homo sapiens OX=9606 GN=PLVAP PE=1 SV=1	50.6	0	0	1	1	0	0	0	0	0	0	0	0	0	0	0	0		0	0	1	1	0			497951	819830	2.39767e+06			0.266	0.897546	37.34
Q9UII2	ATPase inhibitor, mitochondrial OS=Homo sapiens OX=9606 GN=ATP5IF1 PE=1 SV=1	12.2	1	1	1	1	1	1	5	3	0	0	0	0	0.190328	0.200233	0	0.390562		2	2	5	3	0.410314		1.19312e+06	6.31072e+06	5.74584e+06	9.14952e+06	1.52126e+07	1.06363e+06	0.373	0.901974	46.79
P42126	Enoyl-CoA delta isomerase 1, mitochondrial OS=Homo sapiens OX=9606 GN=ECI1 PE=1 SV=1	32.8	0	0	1	1	0	0	0	0	0	0	0	0	0	0	0	0		0	0	1	1	0		120318	115135	109913	234440	430028	309516	0.372	0.905239	35.96
P55072	Transitional endoplasmic reticulum ATPase OS=Homo sapiens OX=9606 GN=VCP PE=1 SV=4	89.3	1	1	0	0	7	7	8	8	3	3	0	0	unique	0.876021	unique	unique		11	8	9	9	1.25374		1.58773e+06	3.75013e+06	3.82645e+06	7.15565e+06	2.1634e+07	5.83502e+06	0.267	0.906298	66.94
P14866	Heterogeneous nuclear ribonucleoprotein L OS=Homo sapiens OX=9606 GN=HNRNPL PE=1 SV=2	64.1	4	4	4	4	9	9	14	12	7	7	5	5	0.190328	0.643607	6.96401	7.79794		20	13	24	14	0.854821		6.40146e+06	1.60801e+07	1.26145e+07	4.42533e+07	6.43583e+07	2.48215e+07	0.268	0.907565	66.75
P19367	Hexokinase-1 OS=Homo sapiens OX=9606 GN=HK1 PE=1 SV=3	102.4	1	1	0	0	1	1	4	4	0	0	1	1	unique	0.250292	0	unique		2	2	4	3	0.512893		677957	2.17455e+06	2.23502e+06	4.25068e+06	7.70633e+06	2.93459e+06	0.371	0.907565	71.83
Q99661	Kinesin-like protein KIF2C OS=Homo sapiens OX=9606 GN=KIF2C PE=1 SV=2	81.3	1	1	2	2	1	1	7	7	0	0	2	2	0.0951642	0.143024	0	0.238188		2	1	11	8	0.186506		334330	1.59731e+06	1.99506e+06	5.04747e+06	9.11109e+06	2.94586e+06	0.371	0.908097	39.87
P11021	Endoplasmic reticulum chaperone BiP OS=Homo sapiens OX=9606 GN=HSPA5 PE=1 SV=2	72.3	16	12	19	13	22	16	31	19	17	12	14	11	0.160277	0.710505	6.04021	6.91099		55	17	66	21	0.854821		1.42066e+07	4.72294e+07	4.00107e+07	1.34938e+08	1.85948e+08	6.63324e+07	0.268	0.909128	62.37
P13489	Ribonuclease inhibitor OS=Homo sapiens OX=9606 GN=RNH1 PE=1 SV=2	49.9	3	2	5	4	7	6	8	8	4	4	3	2	0.114197	0.876021	6.63239	7.6226		14	8	17	9	0.844764		720042	4.82045e+06	1.93182e+06		1.50656e+07	7.29999e+06	0.371	0.909128	71.82
Q07955	Serine/arginine-rich splicing factor 1 OS=Homo sapiens OX=9606 GN=SRSF1 PE=1 SV=2	27.7	0	0	0	0	1	1	3	3	2	2	0	0	0	0.333722	unique	unique		3	2	3	3	1.02579		397029	1.45447e+06	1.00796e+06	1.70516e+06	4.22699e+06	1.42189e+06	0.268	0.909128	73.52
Q9UQ80	Proliferation-associated protein 2G4 OS=Homo sapiens OX=9606 GN=PA2G4 PE=1 SV=3	43.8	1	1	2	2	3	3	4	4	2	2	0	0	0.0951642	0.750875	unique	unique		6	3	6	5	1.02579		1.33547e+06	4.4354e+06	2.54077e+06	3.09079e+07	1.7265e+07	7.51276e+06	0.268	0.909423	83.17
P05141	ADP/ATP translocase 2 OS=Homo sapiens OX=9606 GN=SLC25A5 PE=1 SV=7	32.8	18	15	15	3	24	18	25	4	16	16	10	3	0.228394	0.96112	7.95886	9.14838		58	19	53	5	1.12256		5.27539e+07	1.71398e+08	1.55483e+08	4.17401e+08	6.47401e+08	3.07326e+08	0.269	0.911421	65.63
P49368	T-complex protein 1 subunit gamma OS=Homo sapiens OX=9606 GN=CCT3 PE=1 SV=4	60.5	3	3	3	3	9	9	8	8	4	4	2	2	0.190328	1.12631	9.94858	11.2652		16	9	13	8	1.2625		1.26144e+06	8.93589e+06		1.47915e+07	2.79381e+07	2.31282e+06	0.37	0.911421	47.21
P07910	Heterogeneous nuclear ribonucleoproteins C1/C2 OS=Homo sapiens OX=9606 GN=HNRNPC PE=1 SV=4	33.7	5	5	2	2	5	5	5	5	5	5	2	2	0.475821	1.00117	12.4357	13.9127		15	6	9	6	1.70964		1.1068e+07	1.14422e+07	6.28855e+06	3.4307e+07	5.78564e+07	1.95506e+07	0.269	0.911421	73.09
P29692	Elongation factor 1-delta OS=Homo sapiens OX=9606 GN=EEF1D PE=1 SV=5	31.1	3	3	2	2	7	6	5	4	5	5	2	2	0.285493	1.40163	12.4357	14.1228		15	7	9	6	1.70964		3.94372e+06	1.40515e+07	3.98579e+06	1.27217e+07	3.94028e+07	9.96251e+06	0.37	0.911421	68.97
P33176	Kinesin-1 heavy chain OS=Homo sapiens OX=9606 GN=KIF5B PE=1 SV=1	109.6	1	1	3	3	2	2	11	11	2	2	0	0	0.0634428	0.18203	unique	unique		5	5	15	13	0.341928		781188	4.26104e+06	2.74321e+06	4.15766e+06	1.28429e+07	4.48318e+06	0.369	0.911421	49.29
P22314	Ubiquitin-like modifier-activating enzyme 1 OS=Homo sapiens OX=9606 GN=UBA1 PE=1 SV=3	117.8	0	0	2	2	4	3	7	7	1	1	0	0	0	0.572095	unique	unique		5	4	9	7	0.569881		443144	1.86654e+06	1.86923e+06	4.78447e+06	8.79201e+06	1.69465e+06	0.37	0.911421	64.57
P13693	Translationally-controlled tumor protein OS=Homo sapiens OX=9606 GN=TPT1 PE=1 SV=1	19.6	1	1	2	2	0	0	7	4	1	1	0	0	0.0951642	0	unique	unique		3	2	9	4	0.341928		486709	1.42285e+06	1.19306e+06	9.8428e+06	1.66538e+07	1.80775e+06	0.269	0.911421	87.78
Q96M42	Putative uncharacterized protein encoded by LINC00479 OS=Homo sapiens OX=9606 GN=LINC00479 PE=5 SV=2	15.2	0	0	0	0	0	0	1	1	1	1	0	0	0	0	unique	unique		1	1	1	1	1.02579		1.24965e+06	4.22076e+06	2.96088e+06	7.09903e+06	1.14235e+07	5.42322e+06	0.369	0.911421	63.09
O00622	CCN family member 1 OS=Homo sapiens OX=9606 GN=CCN1 PE=1 SV=1	42	0	0	1	1	0	0	2	2	0	0	0	0	0	0	0	0		0	0	3	3	0		461280	2.39166e+06	2.65362e+06	7.71586e+06	1.14236e+07	2.77383e+06	0.37	0.911421	65.25
Q00765	Receptor expression-enhancing protein 5 OS=Homo sapiens OX=9606 GN=REEP5 PE=1 SV=3	21.5	0	0	0	0	0	0	1	1	0	0	0	0	0	0	0	0		0	0	1	1	0		383228	645105	542373	1.17903e+06	1.73947e+06	1.46684e+06	0.37	0.911421	27.56
Q56NI9	N-acetyltransferase ESCO2 OS=Homo sapiens OX=9606 GN=ESCO2 PE=1 SV=1	68.3	0	0	0	0	0	0	1	1	0	0	0	0	0	0	0	0		0	0	1	1	0		1.33271e+06	2.11696e+06	2.78287e+06		9.00555e+06	5.78393e+06	0.27	0.91266	32.12
P13645	Keratin, type I cytoskeletal 10 OS=Homo sapiens OX=9606 GN=KRT10 PE=1 SV=6	58.8	37	23	24	14	34	20	18	11	20	13	26	18	0.293423	1.89109	3.82638	6.01089		90	23	70	23	1.31887		3.60595e+07	2.04195e+08	2.92402e+08	7.63773e+08	2.09701e+08	6.05113e+08	0.369	0.914613	86
P26373	60S ribosomal protein L13 OS=Homo sapiens OX=9606 GN=RPL13 PE=1 SV=4	24.2	5	4	5	5	7	6	7	7	7	5	3	3	0.190328	1.00117	11.6067	12.7982		19	7	15	9	1.29933		4.08237e+06	1.94956e+07	6.76303e+06	2.46175e+07	3.87245e+07	1.1199e+07	0.368	0.914613	62.56
O75367	Core histone macro-H2A.1 OS=Homo sapiens OX=9606 GN=MACROH2A1 PE=1 SV=4	39.6	2	2	2	2	2	2	3	3	2	2	0	0	0.190328	0.667444	unique	unique		6	3	6	3	1.02579		940243	2.57704e+06	2.63821e+06	7.95827e+06	1.28103e+07	5.91078e+06	0.27	0.914613	43.82
P11908	Ribose-phosphate pyrophosphokinase 2 OS=Homo sapiens OX=9606 GN=PRPS2 PE=1 SV=2	34.7	0	0	0	0	1	1	4	4	0	0	0	0	0	0.250292	0	0.250292		1	1	4	4	0.256446			977751	922694	2.47707e+06	6.8508e+06	937538	0.368	0.914613	16.87
P08559	Pyruvate dehydrogenase E1 component subunit alpha, somatic form, mitochondrial OS=Homo sapiens OX=9606 GN=PDHA1 PE=1 SV=3	43.3	0	0	0	0	1	1	1	1	0	0	0	0	0	1.00117	0	1.00117		1	1	1	1	1.02579			1.91158e+06		3.71892e+06	8.10661e+06		0.27	0.914613	33.2
P01023	Alpha-2-macroglobulin OS=Homo sapiens OX=9606 GN=A2M PE=1 SV=3	163.2	5	3	4	3	5	2	5	4	6	5	4	2	0.237911	1.00117	7.46143	8.70051		16	4	13	5	1.2625		1.87945e+07	2.46685e+07	4.72457e+07	1.08956e+08	5.44744e+07	8.56684e+07	0.368	0.91463	60.84
P78371	T-complex protein 1 subunit beta OS=Homo sapiens OX=9606 GN=CCT2 PE=1 SV=4	57.5	8	7	5	5	14	13	14	13	3	3	3	3	0.304526	1.00117	4.97429	6.27998		24	13	24	16	1.02579		3.86046e+06	1.06476e+07	4.60872e+06	2.69987e+07	4.29002e+07	1.9904e+07	0.27	0.914879	79.92
Q00059	Transcription factor A, mitochondrial OS=Homo sapiens OX=9606 GN=TFAM PE=1 SV=1	29.1	1	1	1	1	4	3	6	5	3	2	1	1	0.190328	0.667444	14.9229	15.7806		8	4	7	4	1.17233		452324	5.02909e+06	4.49142e+06	1.12566e+07	1.87126e+07	1.0184e+07	0.368	0.914879	37.47
P24534	Elongation factor 1-beta OS=Homo sapiens OX=9606 GN=EEF1B2 PE=1 SV=3	24.7	0	0	0	0	3	3	3	2	1	1	0	0	0	1.00117	unique	unique		4	4	3	2	1.36771		3.28291e+06	9.53499e+06	1.00273e+07	1.12248e+07	1.81083e+07	2.90145e+07	0.368	0.914879	53.64
P36542	ATP synthase subunit gamma, mitochondrial OS=Homo sapiens OX=9606 GN=ATP5F1C PE=1 SV=1	33	1	1	2	2	1	1	1	1	0	0	0	0	0.0951642	1.00117	0	1.09633		2	1	3	3	0.683857		1.38662e+06	5.41156e+06	5.01484e+06	9.84257e+06	1.89984e+07	6.69846e+06	0.368	0.914879	90.77
P08697	Alpha-2-antiplasmin OS=Homo sapiens OX=9606 GN=SERPINF2 PE=1 SV=3	54.5	0	0	1	1	1	1	1	1	1	1	1	1	0	1.00117	4.97429	5.97546		2	1	3	1	0.683857		1.30834e+06	1.69538e+06	2.93666e+06	4.34592e+06	6.07295e+06	4.61712e+06	0.367	0.91823	43.86
P61769	Beta-2-microglobulin OS=Homo sapiens OX=9606 GN=B2M PE=1 SV=1	13.7	0	0	2	2	0	0	2	2	0	0	0	0	0	0	0	0		0	0	4	2	0		981758	2.72913e+06	2.69093e+06	7.18941e+06	1.00625e+07	5.5046e+06	0.271	0.922378	66
Q9Y4L1	Hypoxia up-regulated protein 1 OS=Homo sapiens OX=9606 GN=HYOU1 PE=1 SV=1	111.3	1	1	3	3	7	7	12	11	1	1	1	1	0.0634428	0.584014	4.97429	5.62175		9	7	16	12	0.577004		800028	4.35053e+06	3.4631e+06	1.11289e+07	2.27884e+07	7.95927e+06	0.366	0.923481	37.02
P31040	Succinate dehydrogenase [ubiquinone] flavoprotein subunit, mitochondrial OS=Homo sapiens OX=9606 GN=SDHA PE=1 SV=2	72.6	3	3	2	2	4	4	7	7	0	0	0	0	0.285493	0.572095	0	0.857588		7	6	9	7	0.797833			1.81472e+06	1.73374e+06	7.68638e+06	1.36998e+07		0.366	0.923549	41.98
Q13363	C-terminal-binding protein 1 OS=Homo sapiens OX=9606 GN=CTBP1 PE=1 SV=2	47.5	0	0	0	0	0	0	2	2	0	0	0	0	0	0	0	0		0	0	2	2	0		290605	1.21995e+06	872195	3.21056e+06	3.91047e+06	2.00355e+06	0.272	0.923549	55.74
P53597	Succinate--CoA ligase [ADP/GDP-forming] subunit alpha, mitochondrial OS=Homo sapiens OX=9606 GN=SUCLG1 PE=1 SV=4	36.2	1	1	1	1	1	1	2	2	1	1	0	0	0.190328	0.500583	unique	unique		3	1	3	2	1.02579		815843	3.44586e+06	1.9961e+06	7.6944e+06	9.44146e+06	3.9598e+06	0.366	0.927535	73.37
P04439	HLA class I histocompatibility antigen, A alpha chain OS=Homo sapiens OX=9606 GN=HLA-A PE=1 SV=2	40.8	4	2	1	1	3	1	4	2	2	1	2	2	0.761314	0.750875	4.97429	6.48648		9	2	7	2	1.31887		1.79133e+06	4.09452e+06	4.45104e+06	1.38274e+07	1.79537e+07	9.28333e+06	0.365	0.929253	60.24
P05023	Sodium/potassium-transporting ATPase subunit alpha-1 OS=Homo sapiens OX=9606 GN=ATP1A1 PE=1 SV=1	112.8	8	8	16	14	13	12	22	19	8	8	8	8	0.0951642	0.591598	4.97429	5.66105		29	15	46	22	0.646691		1.47639e+07	5.56786e+07	3.638e+07	1.39246e+08	1.76793e+08	7.75797e+07	0.273	0.931032	61.5
P39023	60S ribosomal protein L3 OS=Homo sapiens OX=9606 GN=RPL3 PE=1 SV=2	46.1	5	5	6	5	11	11	14	12	10	9	5	5	0.158607	0.786631	9.94858	10.8938		26	12	27	16	0.987793		1.72942e+07	4.38923e+07	2.87721e+07	8.07776e+07	1.45952e+08	7.63926e+07	0.273	0.931032	67.23
P35232	Prohibitin 1 OS=Homo sapiens OX=9606 GN=PHB1 PE=1 SV=1	29.8	7	6	8	8	9	8	10	10	6	6	5	5	0.166537	0.90105	5.96915	7.03673		22	8	23	11	0.981186		6.94342e+06	2.64267e+07	1.50564e+07	4.86569e+07	8.58958e+07	2.78574e+07	0.273	0.931032	64.01
P17844	Probable ATP-dependent RNA helicase DDX5 OS=Homo sapiens OX=9606 GN=DDX5 PE=1 SV=1	69.1	4	4	4	2	4	3	12	7	4	4	3	3	0.190328	0.333722	6.63239	7.15644		12	7	19	9	0.647864		1.23143e+07	1.52292e+07	1.07326e+07	2.07669e+07	3.97495e+07	1.60712e+07	0.273	0.931032	62.83
P62424	60S ribosomal protein L7a OS=Homo sapiens OX=9606 GN=RPL7A PE=1 SV=2	30	1	1	2	2	2	2	7	6	4	4	1	1	0.0951642	0.286048	19.8972	20.2784		7	4	10	6	0.71805		4.18266e+06	1.81463e+07	5.33626e+06	2.64724e+07	5.30515e+07	1.42436e+07	0.273	0.931032	76.01
Q8N1F7	Nuclear pore complex protein Nup93 OS=Homo sapiens OX=9606 GN=NUP93 PE=1 SV=2	93.4	0	0	2	2	3	3	4	4	1	1	1	1	0	0.750875	4.97429	5.72516		4	4	7	5	0.586163				483768	1.31745e+06	4.2053e+06		0.364	0.931032	1.14
Q15582	Transforming growth factor-beta-induced protein ig-h3 OS=Homo sapiens OX=9606 GN=TGFBI PE=1 SV=1	74.6	0	0	0	0	1	1	0	0	0	0	0	0	0	unique	0	unique		1	1	0	0	unique		482409	941472	1.13985e+06	3.45385e+06	1.54771e+06	5.37268e+06	0.273	0.931032	81.82
Q9NTJ3	Structural maintenance of chromosomes protein 4 OS=Homo sapiens OX=9606 GN=SMC4 PE=1 SV=2	147.1	0	0	0	0	1	1	3	3	0	0	0	0	0	0.333722	0	0.333722		1	1	3	3	0.341928		233198	998829		781464	4.13652e+06	736059	0.365	0.931032	33.02
P13667	Protein disulfide-isomerase A4 OS=Homo sapiens OX=9606 GN=PDIA4 PE=1 SV=2	72.9	2	2	2	2	7	6	9	8	1	1	0	0	0.190328	0.778685	unique	unique		10	8	12	9	0.854821		1.64731e+06	1.11038e+07	9.95043e+06	2.31376e+07	3.67999e+07	1.58767e+07	0.364	0.93109	41.87
Q14315	Filamin-C OS=Homo sapiens OX=9606 GN=FLNC PE=1 SV=3	290.8	10	6	13	8	20	12	27	18	14	7	6	4	0.146407	0.741605	11.6067	12.4947		44	14	45	19	1.00299		4.07616e+06	1.31719e+07	1.25814e+07	3.41192e+07	6.06032e+07	2.13664e+07	0.274	0.938422	59.48
P62937	Peptidyl-prolyl cis-trans isomerase A OS=Homo sapiens OX=9606 GN=PPIA PE=1 SV=2	18	5	5	7	6	7	6	11	8	7	6	3	3	0.135949	0.637106	11.6067	12.3797		19	7	21	8	0.928091		1.08031e+07	3.32061e+07	2.10196e+07	5.4447e+07	1.03106e+08	3.67666e+07	0.363	0.938422	59.32
P46782	40S ribosomal protein S5 OS=Homo sapiens OX=9606 GN=RPS5 PE=1 SV=4	22.9	2	2	0	0	4	4	8	6	2	2	1	1	unique	0.500583	9.94858	unique		8	4	9	6	0.911809		8.97857e+06	2.44723e+07	2.96733e+07	4.55682e+07	7.24119e+07	1.0555e+08	0.274	0.938422	73.78
Q9UQ35	Serine/arginine repetitive matrix protein 2 OS=Homo sapiens OX=9606 GN=SRRM2 PE=1 SV=2	299.4	0	0	1	1	0	0	1	1	0	0	0	0	0	0	0	0		0	0	2	2	0		143108	602528	503242	3.21395e+06	3.74859e+06	3.05736e+06	0.363	0.941009	24.43
P30101	Protein disulfide-isomerase A3 OS=Homo sapiens OX=9606 GN=PDIA3 PE=1 SV=4	56.7	10	9	12	11	12	11	20	18	8	8	7	7	0.158607	0.6007	5.6849	6.44421		30	14	39	19	0.789066		1.07495e+07	4.27347e+07	2.59423e+07	8.2367e+07	1.44395e+08	4.52985e+07	0.274	0.941161	73.44
O96000	NADH dehydrogenase [ubiquinone] 1 beta subcomplex subunit 10 OS=Homo sapiens OX=9606 GN=NDUFB10 PE=1 SV=3	20.8	1	1	0	0	3	3	1	1	1	1	0	0	unique	3.0035	unique	unique		5	3	2	1	2.56446			369206	343643	1.19101e+06		810445	0.363	0.941161	27.7
O96008	Mitochondrial import receptor subunit TOM40 homolog OS=Homo sapiens OX=9606 GN=TOMM40 PE=1 SV=1	37.9	0	0	2	2	1	1	2	2	0	0	0	0	0	0.500583	0	0.500583		1	1	4	2	0.256446		1.25423e+06	5.28238e+06	4.38214e+06	4.75983e+06	1.52135e+07	7.561e+06	0.362	0.9421	59.19
P06493	Cyclin-dependent kinase 1 OS=Homo sapiens OX=9606 GN=CDK1 PE=1 SV=3	34.1	2	2	1	1	4	4	7	7	0	0	2	2	0.380657	0.572095	0	0.952752		6	4	10	7	0.615471		711630	6.73383e+06	3.39108e+06	1.64125e+07	2.58123e+07	7.19929e+06	0.275	0.942692	61.91
P13073	Cytochrome c oxidase subunit 4 isoform 1, mitochondrial OS=Homo sapiens OX=9606 GN=COX4I1 PE=1 SV=1	19.6	1	1	0	0	2	2	2	2	0	0	0	0	unique	1.00117	0	unique		3	2	2	2	1.53868		1.01185e+06	4.55761e+06	4.73009e+06	1.14175e+07	1.6913e+07	8.06732e+06	0.275	0.943362	61.35
P12270	Nucleoprotein TPR OS=Homo sapiens OX=9606 GN=TPR PE=1 SV=3	267.1	1	1	0	0	1	1	2	2	1	1	0	0	unique	0.500583	unique	unique		3	1	2	2	1.53868		74203.6	323666	236028		661880	644387	0.361	0.946501	40.13
P68104	Elongation factor 1-alpha 1 OS=Homo sapiens OX=9606 GN=EEF1A1 PE=1 SV=1	50.1	29	18	36	18	37	21	49	23	24	18	21	15	0.15332	0.755983	5.6849	6.59421		89	23	105	24	0.869475		1.54816e+08	5.37514e+08	4.15005e+08	1.22822e+09	1.93503e+09	7.53487e+08	0.276	0.94651	74.88
Q9BQE3	Tubulin alpha-1C chain OS=Homo sapiens OX=9606 GN=TUBA1C PE=1 SV=1	49.9	25	3	22	3	29	3	40	3	25	3	24	3	0.216282	0.725846	5.18155	6.12368		79	3	85	3	0.953377		7.94942e+07	2.9286e+08	2.76056e+08	7.53758e+08	1.27572e+09	4.54082e+08	0.275	0.94651	80.68
P05783	Keratin, type I cytoskeletal 18 OS=Homo sapiens OX=9606 GN=KRT18 PE=1 SV=2	48	4	3	6	5	7	6	7	6	6	5	0	0	0.126886	1.00117	unique	unique		18	8	13	8	1.42032		2.97996e+06	1.64743e+07	1.46132e+07	3.36571e+07	5.42505e+07	1.52169e+07	0.276	0.94651	76.47
Q14974	Importin subunit beta-1 OS=Homo sapiens OX=9606 GN=KPNB1 PE=1 SV=2	97.1	2	2	2	2	5	5	5	5	1	1	1	1	0.190328	1.00117	4.97429	6.16578		8	5	8	6	1.02579		2.03146e+06	9.05423e+06	4.84645e+06	1.34727e+07	2.97518e+07	8.32493e+06	0.276	0.94651	76.11
Q92499	ATP-dependent RNA helicase DDX1 OS=Homo sapiens OX=9606 GN=DDX1 PE=1 SV=2	82.4	0	0	1	1	1	1	2	2	0	0	0	0	0	0.500583	0	0.500583		1	1	3	3	0.341928		312827	589753	561078	1.01079e+06	898844	2.70057e+06	0.276	0.94651	65.63
Q16560	U11/U12 small nuclear ribonucleoprotein 35 kDa protein OS=Homo sapiens OX=9606 GN=SNRNP35 PE=1 SV=1	29.4	0	0	0	0	0	0	1	1	1	1	0	0	0	0	unique	unique		1	1	1	1	1.02579		1142360	1.80763e+06		2.37792e+06	6.52566e+06	6.59065e+06	0.276	0.94651	74.19
O60568	Multifunctional procollagen lysine hydroxylase and glycosyltransferase LH3 OS=Homo sapiens OX=9606 GN=PLOD3 PE=1 SV=1	84.7	0	0	0	0	0	0	1	1	0	0	0	0	0	0	0	0		0	0	1	1	0			287062			1.04212e+06		0.275	0.94651	0
P40429	60S ribosomal protein L13a OS=Homo sapiens OX=9606 GN=RPL13A PE=1 SV=2	23.6	0	0	0	0	2	2	3	3	2	2	0	0	0	0.667444	unique	unique		4	3	4	3	1.02579		2.08232e+06	9.06523e+06	6.63835e+06	1.32937e+07	3.24297e+07	1.0455e+07	0.276	0.949296	81.23
P30837	Aldehyde dehydrogenase X, mitochondrial OS=Homo sapiens OX=9606 GN=ALDH1B1 PE=1 SV=4	57.2	0	0	0	0	0	0	1	1	0	0	0	0	0	0	0	0		0	0	1	1	0			264467			734186		0.36	0.949296	0
P60842	Eukaryotic initiation factor 4A-I OS=Homo sapiens OX=9606 GN=EIF4A1 PE=1 SV=1	46.1	8	5	8	6	10	7	11	7	8	6	5	4	0.190328	0.910151	7.95886	9.05934		26	10	24	8	1.11127		7.09017e+06	2.73802e+07	2.28516e+07	5.72517e+07	1.09666e+08	2.94696e+07	0.276	0.949861	70.28
P83731	60S ribosomal protein L24 OS=Homo sapiens OX=9606 GN=RPL24 PE=1 SV=1	17.8	4	4	2	2	4	4	4	4	3	3	2	2	0.380657	1.00117	7.46143	8.84326		11	4	8	4	1.41045		2.28209e+06	9.5143e+06	5.93868e+06	1.09818e+07	3.09897e+07	1.05512e+07	0.276	0.949861	67.26
Q9Y3B3	Transmembrane emp24 domain-containing protein 7 OS=Homo sapiens OX=9606 GN=TMED7 PE=1 SV=2	25.2	0	0	0	0	0	0	1	1	0	0	0	0	0	0	0	0		0	0	1	1	0			1.01008e+06			3.65329e+06		0.276	0.949861	0
Q15185	Prostaglandin E synthase 3 OS=Homo sapiens OX=9606 GN=PTGES3 PE=1 SV=1	18.7	0	0	2	2	2	2	2	2	2	2	0	0	0	1.00117	unique	unique		3	2	4	3	0.769339		2.40467e+06	7.55264e+06	6.86331e+06	1.95746e+07	2.9498e+07	9.90299e+06	0.277	0.950408	70.3
P18621	60S ribosomal protein L17 OS=Homo sapiens OX=9606 GN=RPL17 PE=1 SV=3	21.4	2	2	1	1	6	6	8	7	2	2	1	1	0.380657	0.750875	9.94858	11.0801		10	7	10	7	1.02579		2.42098e+06	1.72763e+07	1.14511e+07	2.90723e+07	4.85844e+07	2.84976e+07	0.359	0.950793	54.49
Q7L1Q6	eIF5-mimic protein 2 OS=Homo sapiens OX=9606 GN=BZW1 PE=1 SV=1	48	0	0	0	0	0	0	2	2	1	1	0	0	0	0	unique	unique		1	1	1	1	1.02579		1.14335e+06	2.86422e+06	2.40152e+06	8.17927e+06	9.9574e+06	1.45062e+06	0.277	0.950793	39.41
P00558	Phosphoglycerate kinase 1 OS=Homo sapiens OX=9606 GN=PGK1 PE=1 SV=3	44.6	4	4	3	3	9	9	10	10	9	8	1	1	0.253771	0.90105	44.7686	45.9234		22	11	14	10	1.61195		4.39169e+06	1.34911e+07	8.31983e+06	7.29252e+06	3.56579e+07	1.25008e+07	0.359	0.951767	77.6
Q15084	Protein disulfide-isomerase A6 OS=Homo sapiens OX=9606 GN=PDIA6 PE=1 SV=1	48.1	4	4	4	4	8	6	11	9	2	2	2	2	0.190328	0.728121	4.97429	5.89274		14	6	17	9	0.844764		3.65561e+06	1.72384e+07	1.18599e+07	2.79326e+07	6.00673e+07	1.94824e+07	0.277	0.951767	70.15
P10809	60 kDa heat shock protein, mitochondrial OS=Homo sapiens OX=9606 GN=HSPD1 PE=1 SV=2	61	24	20	30	22	29	23	44	35	20	20	15	13	0.152263	0.65986	6.63239	7.44451		73	30	90	36	0.832026		4.78351e+07	1.93638e+08	2.06407e+08	4.82454e+08	7.24865e+08	3.06131e+08	0.278	0.954299	78.91
P31943	Heterogeneous nuclear ribonucleoprotein H OS=Homo sapiens OX=9606 GN=HNRNPH1 PE=1 SV=4	49.2	0	0	7	4	9	2	10	3	9	5	2	1	0	0.90105	22.3843	23.2854		23	2	19	4	1.24174		9.71196e+06	2.59684e+07	1.95581e+07	4.95266e+07	1.05298e+08	3.84541e+07	0.278	0.954299	67.72
P27348	14-3-3 protein theta OS=Homo sapiens OX=9606 GN=YWHAQ PE=1 SV=1	27.7	3	2	3	1	6	3	7	4	5	4	0	0	0.190328	0.858143	unique	unique		14	4	10	4	1.4361		3.23311e+06	1.15495e+07	8.54005e+06	1.89116e+07	3.32658e+07	1.74812e+07	0.358	0.954299	54.94
P23284	Peptidyl-prolyl cis-trans isomerase B OS=Homo sapiens OX=9606 GN=PPIB PE=1 SV=2	23.7	4	4	4	4	6	6	9	9	3	3	1	1	0.190328	0.667444	14.9229	15.7806		13	6	14	9	0.952515		3.28941e+06	1.10234e+07	1.32487e+07	1.71221e+07	4.53443e+07	9.94895e+06	0.358	0.954299	68.79
P30048	Thioredoxin-dependent peroxide reductase, mitochondrial OS=Homo sapiens OX=9606 GN=PRDX3 PE=1 SV=3	27.7	4	4	3	3	6	6	7	7	3	3	3	3	0.253771	0.858143	4.97429	6.0862		13	7	13	7	1.02579		856239	1.34585e+07	8.48948e+06	2.95328e+07	6.14995e+07	1.81699e+07	0.277	0.954299	79.21
Q13263	Transcription intermediary factor 1-beta OS=Homo sapiens OX=9606 GN=TRIM28 PE=1 SV=5	88.5	5	5	5	5	4	4	9	9	3	3	3	3	0.190328	0.444963	4.97429	5.60958		12	7	17	10	0.724084		4.53343e+06	6.85371e+06	5.08974e+06	1.52265e+07	2.99841e+07	8.42987e+06	0.358	0.954299	74.52
P53396	ATP-citrate synthase OS=Homo sapiens OX=9606 GN=ACLY PE=1 SV=3	120.8	2	2	5	5	7	7	8	8	1	1	0	0	0.0761314	0.876021	unique	unique		10	7	13	10	0.789066		1.1231e+07	2.26172e+07	3.37329e+07	2.65751e+07	6.38791e+07	2.06393e+07	0.358	0.954299	61.75
P62195	26S proteasome regulatory subunit 8 OS=Homo sapiens OX=9606 GN=PSMC5 PE=1 SV=1	45.6	1	1	2	1	4	4	6	3	1	1	1	1	0.0951642	0.667444	4.97429	5.7369		6	4	9	3	0.683857		726545	2.22102e+06	2.69874e+06	1.34113e+07	1.79192e+07	4.87006e+06	0.278	0.954299	54.51
P26640	Valine--tRNA ligase OS=Homo sapiens OX=9606 GN=VARS1 PE=1 SV=4	140.4	0	0	3	3	3	3	7	7	2	2	1	1	0	0.429071	9.94858	10.3777		5	4	11	7	0.466266		782246	2.80962e+06	2.77376e+06	7.0768e+06	1.04802e+07	1.57592e+06	0.357	0.954299	76.55
P08865	40S ribosomal protein SA OS=Homo sapiens OX=9606 GN=RPSA PE=1 SV=4	32.8	0	0	2	2	2	2	2	2	1	1	0	0	0	1.00117	unique	unique		3	2	4	3	0.769339		3.24668e+06	8.87583e+06	7.04836e+06	2.08095e+07	3.61831e+07	1.22573e+07	0.278	0.954299	73.19
O14828	Secretory carrier-associated membrane protein 3 OS=Homo sapiens OX=9606 GN=SCAMP3 PE=1 SV=3	38.3	1	1	0	0	1	1	1	1	0	0	0	0	unique	1.00117	0	unique		2	1	1	1	2.05157		202821	939692	699793	1.85125e+06	2.43156e+06	1.959e+06	0.357	0.954299	37.85
P11498	Pyruvate carboxylase, mitochondrial OS=Homo sapiens OX=9606 GN=PC PE=1 SV=2	129.6	0	0	2	2	2	2	5	5	0	0	0	0	0	0.400467	0	0.400467		2	2	6	5	0.341928			573449	1.03259e+06	2.44027e+06	4.98651e+06	1.31188e+06	0.358	0.954299	31.2
P52565	Rho GDP-dissociation inhibitor 1 OS=Homo sapiens OX=9606 GN=ARHGDIA PE=1 SV=3	23.2	0	0	0	0	1	1	1	1	0	0	0	0	0	1.00117	0	1.00117		1	1	1	1	1.02579			577878			1.61514e+06		0.358	0.954299	0
Q13751	Laminin subunit beta-3 OS=Homo sapiens OX=9606 GN=LAMB3 PE=1 SV=1	129.5	0	0	0	0	0	0	1	1	0	0	0	0	0	0	0	0		0	0	1	1	0			143739			401928		0.358	0.954299	0
Q14192	Four and a half LIM domains protein 2 OS=Homo sapiens OX=9606 GN=FHL2 PE=1 SV=3	32.2	0	0	0	0	0	0	3	3	0	0	0	0	0	0	0	0		0	0	3	3	0		505438	1.56147e+06	663721	2.90532e+06	4.78619e+06	1.29526e+06	0.357	0.954299	44.84
P31946	14-3-3 protein beta/alpha OS=Homo sapiens OX=9606 GN=YWHAB PE=1 SV=3	28.1	2	1	4	2	6	1	7	2	3	2	2	1	0.0951642	0.858143	7.46143	8.41474		11	1	13	2	0.867972		1.29934e+06	3.9909e+06	1.6636e+06	3.92804e+06	1.23463e+07	4.29566e+06	0.357	0.954671	70.99
Q15392	Delta(24)-sterol reductase OS=Homo sapiens OX=9606 GN=DHCR24 PE=1 SV=2	60.1	1	1	1	1	1	1	3	3	0	0	0	0	0.190328	0.333722	0	0.524051		2	1	4	3	0.512893		763282	1.4562e+06	2.11523e+06	5.07709e+06	7.9053e+06	1.84688e+06	0.279	0.955604	69.92
P31689	DnaJ homolog subfamily A member 1 OS=Homo sapiens OX=9606 GN=DNAJA1 PE=1 SV=2	44.8	4	3	3	3	6	5	10	8	1	1	1	1	0.253771	0.6007	4.97429	5.82876		11	5	14	9	0.805974		3.02291e+06	8.61219e+06	7.62035e+06	1.85824e+07	3.53616e+07	1.02043e+07	0.279	0.956561	80.26
P53621	Coatomer subunit alpha OS=Homo sapiens OX=9606 GN=COPA PE=1 SV=2	138.3	2	2	2	2	4	3	6	5	1	1	0	0	0.190328	0.667444	unique	unique		7	3	8	6	0.897562		145699	1.39394e+06	558583	743698	3.51099e+06	437237	0.279	0.956561	70.09
P54709	Sodium/potassium-transporting ATPase subunit beta-3 OS=Homo sapiens OX=9606 GN=ATP1B3 PE=1 SV=1	31.5	1	1	1	1	2	2	3	3	1	1	0	0	0.190328	0.667444	unique	unique		4	2	4	3	1.02579			1.45879e+06	778037	3.80452e+06	5.06854e+06	1.65876e+06	0.356	0.956561	69.75
P15153	Ras-related C3 botulinum toxin substrate 2 OS=Homo sapiens OX=9606 GN=RAC2 PE=1 SV=1	21.4	2	2	0	0	1	1	0	0	0	0	0	0	unique	unique	0	unique		3	2	0	0	unique		942537	3.66334e+06	2.84226e+06	7.44667e+06	1.40276e+07	4.59756e+06	0.279	0.956561	80.87
Q9H2G2	STE20-like serine/threonine-protein kinase OS=Homo sapiens OX=9606 GN=SLK PE=1 SV=1	142.6	0	0	0	0	0	0	1	1	0	0	0	0	0	0	0	0		0	0	1	1	0		1.14237e+06	2.24241e+06	4.66854e+06	6.29165e+06	3.41195e+06	8.74558e+06	0.356	0.956561	67.86
Q9H9B4	Sideroflexin-1 OS=Homo sapiens OX=9606 GN=SFXN1 PE=1 SV=4	35.6	4	4	4	4	5	5	8	8	3	3	3	3	0.190328	0.625729	4.97429	5.79035		12	6	15	8	0.820628		985561	9.69488e+06	8.74998e+06	2.08187e+07	2.79508e+07	6.65937e+06	0.28	0.961457	72.6
P46778	60S ribosomal protein L21 OS=Homo sapiens OX=9606 GN=RPL21 PE=1 SV=2	18.6	1	1	3	2	2	1	7	5	2	2	1	1	0.0634428	0.286048	9.94858	10.2981		5	2	11	6	0.466266		1.37418e+06	8.09474e+06	251717	1.72138e+07	3.45892e+07	1.22239e+07	0.28	0.961457	89.94
Q9HAV4	Exportin-5 OS=Homo sapiens OX=9606 GN=XPO5 PE=1 SV=1	136.2	0	0	0	0	0	0	4	4	0	0	0	0	0	0	0	0		0	0	4	4	0		114248	1.49509e+06	1.35642e+06	5.40573e+06	4.61269e+06	2.4011e+06	0.28	0.963923	32.43
O00217	NADH dehydrogenase [ubiquinone] iron-sulfur protein 8, mitochondrial OS=Homo sapiens OX=9606 GN=NDUFS8 PE=1 SV=1	23.7	1	1	1	1	1	1	1	1	0	0	0	0	0.190328	1.00117	0	1.19149		2	1	2	1	1.02579		242184	783348	633235	773656	1.98493e+06		0.355	0.964003	51.89
O43707	Alpha-actinin-4 OS=Homo sapiens OX=9606 GN=ACTN4 PE=1 SV=2	104.8	1	1	3	1	10	6	15	10	8	4	0	0	0.0634428	0.667444	unique	unique		19	8	19	10	1.02579		4.95115e+06	8.1858e+06	4.14491e+06	5.52833e+06	2.8434e+07	1.2415e+07	0.355	0.964273	63.09
Q15102	Platelet-activating factor acetylhydrolase IB subunit alpha1 OS=Homo sapiens OX=9606 GN=PAFAH1B3 PE=1 SV=1	25.7	1	1	0	0	1	1	1	1	0	0	0	0	unique	1.00117	0	unique		2	2	1	1	2.05157		75213.4	295708	174824	507647	765693		0.28	0.964273	58.75
P39656	Dolichyl-diphosphooligosaccharide--protein glycosyltransferase 48 kDa subunit OS=Homo sapiens OX=9606 GN=DDOST PE=1 SV=4	50.8	2	2	0	0	2	2	6	6	1	1	2	2	unique	0.333722	2.48714	unique		5	3	8	6	0.641116		1.73912e+06	5.71115e+06	2.64484e+06	1.26115e+07	2.07587e+07	6.261e+06	0.354	0.964444	32.51
P08670	Vimentin OS=Homo sapiens OX=9606 GN=VIM PE=1 SV=4	53.6	48	34	54	35	61	41	66	43	64	42	36	25	0.169181	0.92532	8.84318	9.93768		173	48	159	47	1.11611		4.4352e+08	9.37249e+08	7.3304e+08	1.88491e+09	2.48674e+09	1.46895e+09	0.354	0.965023	56.36
O00571	ATP-dependent RNA helicase DDX3X OS=Homo sapiens OX=9606 GN=DDX3X PE=1 SV=3	73.2	1	1	2	2	5	4	7	6	2	2	1	1	0.0951642	0.715119	9.94858	10.7589		8	4	10	7	0.820628		1.52477e+06	3.97726e+06	3.49539e+06	1.08953e+07	2.32994e+07	5.26428e+06	0.281	0.965023	65
P31949	Protein S100-A11 OS=Homo sapiens OX=9606 GN=S100A11 PE=1 SV=2	11.7	2	2	0	0	3	3	3	3	2	2	1	1	unique	1.00117	9.94858	unique		7	3	3	3	2.3935		2.43825e+06	7.08505e+06	4.08323e+06	9.8365e+06	2.50774e+07	1.12282e+07	0.281	0.965023	71.95
Q15717	ELAV-like protein 1 OS=Homo sapiens OX=9606 GN=ELAVL1 PE=1 SV=2	36.1	0	0	0	0	2	2	2	2	0	0	0	0	0	1.00117	0	1.00117		2	2	2	2	1.02579		944874	3.29215e+06	479822	3.9743e+06	8.41943e+06	927709	0.354	0.965023	50.12
P62269	40S ribosomal protein S18 OS=Homo sapiens OX=9606 GN=RPS18 PE=1 SV=3	17.7	1	1	1	1	3	3	5	5	2	2	1	1	0.190328	0.6007	9.94858	10.7396		6	4	7	5	0.879244		3.34336e+06	1.14408e+07	7.54216e+06	1.83185e+07	4.13789e+07	1.66153e+07	0.281	0.965535	66.72
P09211	Glutathione S-transferase P OS=Homo sapiens OX=9606 GN=GSTP1 PE=1 SV=2	23.3	1	1	1	1	2	2	2	2	1	1	1	1	0.190328	1.00117	4.97429	6.16578		4	2	4	2	1.02579		385168	1.36925e+06	781100	3.02437e+06	5.70567e+06	1.99699e+06	0.281	0.966362	67.21
P01042	Kininogen-1 OS=Homo sapiens OX=9606 GN=KNG1 PE=1 SV=2	71.9	1	1	1	1	0	0	0	0	0	0	0	0	0.190328	0	0	0.190328		1	1	1	1	1.02579		710106	1.13574e+06	2.14066e+06	4.46397e+06	2.52219e+06	4.96526e+06	0.282	0.967431	55.56
Q04837	Single-stranded DNA-binding protein, mitochondrial OS=Homo sapiens OX=9606 GN=SSBP1 PE=1 SV=1	17.2	2	2	1	1	2	2	3	3	1	1	2	2	0.380657	0.667444	2.48714	3.53525		5	2	6	3	0.854821		1.24781e+06	4.90085e+06	5.51101e+06	1.08558e+07	2.22868e+07	1.20892e+07	0.353	0.969023	71.55
Q96S21	Ras-related protein Rab-40C OS=Homo sapiens OX=9606 GN=RAB40C PE=1 SV=1	31.3	1	1	1	1	1	1	1	1	1	1	1	1	0.190328	1.00117	4.97429	6.16578		3	1	3	1	1.02579		329141	837978	1.6049e+06	3.73747e+06	1.80875e+06	2.97339e+06	0.282	0.969023	70.85
P78527	DNA-dependent protein kinase catalytic subunit OS=Homo sapiens OX=9606 GN=PRKDC PE=1 SV=3	468.8	6	6	3	3	11	11	25	24	2	2	2	2	0.380657	0.440513	4.97429	5.79546		19	12	30	26	0.649664		3.54838e+06	1.10199e+07	1.61298e+07	3.19402e+07	3.73497e+07	2.66318e+07	0.352	0.970516	65.33
P16615	Sarcoplasmic/endoplasmic reticulum calcium ATPase 2 OS=Homo sapiens OX=9606 GN=ATP2A2 PE=1 SV=1	114.7	3	3	5	5	6	6	14	12	6	6	5	5	0.114197	0.429071	5.96915	6.51242		15	9	24	15	0.641116		7.03555e+06	2.86021e+07	2.91438e+07	6.72737e+07	6.61559e+07	5.99066e+07	0.352	0.970516	57.34
O14950	Myosin regulatory light chain 12B OS=Homo sapiens OX=9606 GN=MYL12B PE=1 SV=2	19.8	3	3	2	2	5	5	5	4	1	1	1	1	0.285493	1.00117	4.97429	6.26095		9	5	8	4	1.15401		1.89776e+06	6.03906e+06	2.92273e+06	1.00958e+07	5.14177e+07	9.33956e+06	0.282	0.970516	87.12
P61019	Ras-related protein Rab-2A OS=Homo sapiens OX=9606 GN=RAB2A PE=1 SV=1	23.5	2	2	1	1	2	2	2	2	0	0	0	0	0.380657	1.00117	0	1.38182		4	2	3	2	1.36771			386449			1.96852e+06		0.282	0.970516	0
P05026	Sodium/potassium-transporting ATPase subunit beta-1 OS=Homo sapiens OX=9606 GN=ATP1B1 PE=1 SV=1	35	0	0	2	2	4	4	4	3	0	0	0	0	0	1.00117	0	1.00117		4	4	7	4	0.586163		318428	3.45812e+06	1.98553e+06	8.26007e+06	1.00587e+07	5.2813e+06	0.352	0.970516	37.49
P43490	Nicotinamide phosphoribosyltransferase OS=Homo sapiens OX=9606 GN=NAMPT PE=1 SV=1	55.5	0	0	0	0	3	3	3	3	1	1	0	0	0	1.00117	unique	unique		4	4	3	3	1.36771		132711	1.62127e+06	235990		2.30048e+06		0.282	0.970516	63.2
P18754	Regulator of chromosome condensation OS=Homo sapiens OX=9606 GN=RCC1 PE=1 SV=1	44.9	0	0	3	3	3	3	2	2	1	1	0	0	0	1.50175	unique	unique		3	3	5	3	0.615471		262761	978936	726166	3.24394e+06	2.7607e+06	1.27859e+06	0.352	0.970516	56.33
Q9UNM6	26S proteasome non-ATPase regulatory subunit 13 OS=Homo sapiens OX=9606 GN=PSMD13 PE=1 SV=2	42.9	0	0	0	0	2	2	2	2	0	0	0	0	0	1.00117	0	1.00117		2	2	2	2	1.02579			1.09771e+06	1.11861e+06	152086	1.23481e+06		0.283	0.970516	57.75
O43819	Protein SCO2 homolog, mitochondrial OS=Homo sapiens OX=9606 GN=SCO2 PE=1 SV=3	29.8	1	1	0	0	0	0	0	0	0	0	0	0	unique	0	0	unique		1	1	0	0	unique		75492.6		298308	530939			0.283	0.970516	110.07
Q9BZE4	GTP-binding protein 4 OS=Homo sapiens OX=9606 GN=GTPBP4 PE=1 SV=3	73.9	0	0	1	1	0	0	3	3	0	0	0	0	0	0	0	0		0	0	4	4	0		163190	1.74186e+06	574361	4.10014e+06	6.83214e+06	3.18773e+06	0.352	0.970516	53.99
Q9BWJ5	Splicing factor 3B subunit 5 OS=Homo sapiens OX=9606 GN=SF3B5 PE=1 SV=1	10.1	0	0	0	0	0	0	1	1	0	0	0	0	0	0	0	0		0	0	1	1	0			227942			647631		0.352	0.970516	0
P60709	Actin, cytoplasmic 1 OS=Homo sapiens OX=9606 GN=ACTB PE=1 SV=1	41.7	49	12	38	21	54	12	66	12	50	10	42	20	0.245424	0.819136	5.92177	6.98633		153	12	149	13	1.05332		2.30317e+08	7.55297e+08	6.08154e+08	1.43787e+09	2.4408e+09	1.1877e+09	0.341	0.970642	66.03
P07437	Tubulin beta chain OS=Homo sapiens OX=9606 GN=TUBB PE=1 SV=2	49.6	45	10	44	6	60	6	76	5	41	11	31	6	0.194654	0.790395	6.5789	7.56395		146	6	154	5	0.972498		1.56305e+08	3.52759e+08	2.82079e+08	8.22685e+08	1.34982e+09	5.35152e+08	0.297	0.970642	77.46
P35579	Myosin-9 OS=Homo sapiens OX=9606 GN=MYH9 PE=1 SV=4	226.4	36	35	30	28	60	52	66	57	40	38	24	23	0.228394	0.910151	8.29048	9.42903		136	60	123	65	1.1342		2.98108e+07	1.0499e+08	6.56603e+07	1.93511e+08	3.49658e+08	1.542e+08	0.295	0.970642	59.02
Q15149	Plectin OS=Homo sapiens OX=9606 GN=PLEC PE=1 SV=3	531.5	18	18	28	28	48	48	73	72	27	27	12	12	0.122354	0.658301	11.1922	11.9728		91	59	111	76	0.840959		4.63406e+07	5.94383e+07	4.50062e+07	1.31952e+08	2.31821e+08	1.36425e+08	0.35	0.970642	56.39
P11142	Heat shock cognate 71 kDa protein OS=Homo sapiens OX=9606 GN=HSPA8 PE=1 SV=1	70.9	21	15	19	16	29	17	32	18	25	17	14	11	0.210363	0.907307	8.88266	10.0003		75	19	66	19	1.16567		4.79105e+07	1.5668e+08	1.05828e+08	2.77635e+08	4.41353e+08	2.11765e+08	0.342	0.970642	64.29
P38646	Stress-70 protein, mitochondrial OS=Homo sapiens OX=9606 GN=HSPA9 PE=1 SV=2	73.6	26	23	23	19	30	26	36	28	16	14	15	14	0.215154	0.834305	5.30591	6.35537		72	30	74	29	0.998061		2.71173e+07	9.42843e+07	9.45188e+07	2.5379e+08	3.62152e+08	2.00641e+08	0.288	0.970642	69.11
Q00839	Heterogeneous nuclear ribonucleoprotein U OS=Homo sapiens OX=9606 GN=HNRNPU PE=1 SV=6	90.5	19	17	15	14	23	20	35	27	16	16	12	10	0.241083	0.657909	6.63239	7.53138		58	22	59	26	1.0084		2.91077e+07	7.93465e+07	1.33526e+08	1.45404e+08	2.98165e+08	2.37695e+08	0.295	0.970642	75.01
P25705	ATP synthase subunit alpha, mitochondrial OS=Homo sapiens OX=9606 GN=ATP5F1A PE=1 SV=1	59.7	15	14	14	13	18	17	20	18	17	16	13	12	0.203923	0.90105	6.50484	7.60981		50	20	47	21	1.09126		2.15142e+07	6.54503e+07	6.82698e+07	1.94979e+08	2.79966e+08	1.25514e+08	0.29	0.970642	70.25
P06576	ATP synthase subunit beta, mitochondrial OS=Homo sapiens OX=9606 GN=ATP5F1B PE=1 SV=3	56.5	17	14	23	16	19	14	28	18	11	10	9	8	0.140678	0.679363	6.07969	6.89973		48	16	59	19	0.834537		9.44656e+06	4.53876e+07	3.46948e+07	9.93708e+07	2.15156e+08	7.01943e+07	0.289	0.970642	76.24
P27824	Calnexin OS=Homo sapiens OX=9606 GN=CANX PE=1 SV=2	67.5	13	11	15	12	17	14	24	17	13	11	10	9	0.164951	0.70916	6.46658	7.34069		43	16	48	19	0.918933		3.19569e+07	8.96419e+07	8.19433e+07	2.04118e+08	3.44222e+08	1.5897e+08	0.293	0.970642	68.21
O75369	Filamin-B OS=Homo sapiens OX=9606 GN=FLNB PE=1 SV=2	278	10	7	16	13	19	14	35	27	13	7	8	7	0.118955	0.54349	8.08322	8.74567		42	18	59	28	0.73022		3.82653e+06	1.48976e+07	8.03654e+06	3.11343e+07	4.91155e+07	1.84679e+07	0.339	0.970642	69.98
P02765	Alpha-2-HS-glycoprotein OS=Homo sapiens OX=9606 GN=AHSG PE=1 SV=2	39.3	13	4	11	4	11	4	13	4	12	3	12	4	0.224934	0.847141	4.97429	6.04636		36	4	36	4	1.02579		6.23005e+08	1.68092e+09	3.21555e+09	4.34404e+09	2.76126e+09	6.57626e+09	0.285	0.970642	76.11
P07996	Thrombospondin-1 OS=Homo sapiens OX=9606 GN=THBS1 PE=1 SV=2	129.3	10	9	5	5	12	11	12	11	14	9	6	6	0.380657	1.00117	11.6067	12.9885		36	12	22	12	1.67856		2.81716e+06	6.43408e+06	5.89776e+06	1.00586e+07	1.25732e+07	2.7945e+07	0.339	0.970642	64.27
Q9BUF5	Tubulin beta-6 chain OS=Homo sapiens OX=9606 GN=TUBB6 PE=1 SV=1	49.8	9	3	12	6	15	6	23	8	12	5	6	2	0.142746	0.652935	9.94858	10.7443		36	7	41	9	0.900689		1.86587e+06	5.85503e+06	3.44638e+06	1.03718e+07	3.04256e+07	6.2234e+06	0.29	0.970642	81.82
P12268	Inosine-5'-monophosphate dehydrogenase 2 OS=Homo sapiens OX=9606 GN=IMPDH2 PE=1 SV=2	55.8	10	10	8	8	13	13	16	15	11	10	6	6	0.237911	0.813448	9.11953	10.1709		34	15	30	15	1.16256		7.9988e+06	2.67209e+07	2.08647e+07	6.42082e+07	9.83011e+07	4.47785e+07	0.292	0.970642	75.32
P05787	Keratin, type II cytoskeletal 8 OS=Homo sapiens OX=9606 GN=KRT8 PE=1 SV=7	53.7	11	8	12	8	10	8	22	15	8	5	8	4	0.174468	0.455076	4.97429	5.60383		29	10	43	15	0.691809		5.24141e+06	2.71153e+07	2.47499e+07	6.78309e+07	1.10475e+08	4.24804e+07	0.295	0.970642	62.62
P02545	Prelamin-A/C OS=Homo sapiens OX=9606 GN=LMNA PE=1 SV=1	74.1	5	5	13	11	13	13	23	20	10	10	3	3	0.0732033	0.565877	16.581	17.22		28	15	41	22	0.700536		7.54946e+06	2.53789e+07	1.08122e+07	5.92547e+07	1.14767e+08	3.29414e+07	0.349	0.970642	60.64
Q7L7L0	Histone H2A type 3 OS=Homo sapiens OX=9606 GN=H2AW PE=1 SV=3	14.1	8	1	6	1	9	1	10	1	8	1	8	1	0.253771	0.90105	4.97429	6.12911		25	1	24	1	1.06853		47221187	1.35395e+08	1.29271e+08	3.03118e+08	5.57684e+08	3.03194e+08	0.288	0.970642	54.23
P45880	Voltage-dependent anion-selective channel protein 2 OS=Homo sapiens OX=9606 GN=VDAC2 PE=1 SV=2	31.5	9	9	4	4	9	9	10	9	7	7	5	5	0.428239	0.90105	6.96401	8.29329		25	11	20	10	1.28223		4.26443e+06	2.41188e+07	2.01644e+07	5.73893e+07	1.07215e+08	2.14103e+07	0.294	0.970642	75.71
Q9NZM1	Myoferlin OS=Homo sapiens OX=9606 GN=MYOF PE=1 SV=1	234.6	7	7	10	10	11	11	23	23	6	6	7	7	0.13323	0.478819	4.26368	4.87573		24	13	39	27	0.631252		2.19427e+06	1.16747e+07	1.1978e+07	3.45253e+07	5.69172e+07	1.56949e+07	0.295	0.970642	49.59
Q07065	Cytoskeleton-associated protein 4 OS=Homo sapiens OX=9606 GN=CKAP4 PE=1 SV=2	66	7	7	12	11	11	11	12	10	4	4	3	3	0.111025	0.917736	6.63239	7.66115		22	12	28	15	0.805974		3.33074e+06	1.34757e+07	1.46829e+07	3.51577e+07	5.84346e+07	2.49927e+07	0.296	0.970642	57.24
P05556	Integrin beta-1 OS=Homo sapiens OX=9606 GN=ITGB1 PE=1 SV=2	88.4	6	6	7	6	7	7	13	11	9	9	6	6	0.163139	0.53909	7.46143	8.16366		22	11	26	13	0.867972		7.31184e+06	2.40564e+07	1.60821e+07	5.15344e+07	1.09909e+08	4.57303e+07	0.288	0.970642	62.91
P21796	Voltage-dependent anion-selective channel protein 1 OS=Homo sapiens OX=9606 GN=VDAC1 PE=1 SV=2	30.8	7	7	4	4	10	7	11	9	4	4	3	3	0.333075	0.910151	6.63239	7.87561		21	7	19	10	1.13376		3.0496e+06	1.62827e+07	1.78025e+07	4.39415e+07	7.44493e+07	2.02294e+07	0.295	0.970642	76.17
P11940	Polyadenylate-binding protein 1 OS=Homo sapiens OX=9606 GN=PABPC1 PE=1 SV=2	70.6	5	2	7	3	9	4	9	5	7	3	0	0	0.135949	1.00117	unique	unique		21	5	16	6	1.34634		4.5207e+06	1.21799e+07	6.44144e+06	2.21014e+07	3.92574e+07	1.19906e+07	0.296	0.970642	71.47
Q14204	Cytoplasmic dynein 1 heavy chain 1 OS=Homo sapiens OX=9606 GN=DYNC1H1 PE=1 SV=5	532.1	4	4	7	7	14	14	21	21	4	4	1	1	0.108759	0.667444	19.8972	20.6734		21	17	29	24	0.74281		8.74302e+06	2.04446e+07	2.59741e+07	1.61199e+07	5.44466e+07	6.54415e+07	0.292	0.970642	70.39
P02786	Transferrin receptor protein 1 OS=Homo sapiens OX=9606 GN=TFRC PE=1 SV=2	84.8	6	6	8	8	9	9	15	14	5	5	6	6	0.142746	0.6007	4.14524	4.88869		20	9	29	14	0.707438		4.72319e+06	1.74739e+07	1.30062e+07	4.82722e+07	6.23795e+07	2.80043e+07	0.284	0.970642	59.82
Q00325	Phosphate carrier protein, mitochondrial OS=Homo sapiens OX=9606 GN=SLC25A3 PE=1 SV=2	40.1	6	6	7	7	7	7	8	7	6	6	4	4	0.163139	0.876021	7.46143	8.50059		20	9	19	10	1.07977		1.14868e+07	5.77516e+07	4.55259e+07	1.20738e+08	1.91151e+08	8.61398e+07	0.341	0.970642	60.66
P11388	DNA topoisomerase 2-alpha OS=Homo sapiens OX=9606 GN=TOP2A PE=1 SV=3	174.3	3	3	10	10	11	11	17	17	5	5	1	1	0.0570985	0.647814	24.8714	25.5764		20	12	28	19	0.732704		1.10898e+06	8.18814e+06	6.1779e+06	2.55425e+07	4.546e+07	7.05612e+06	0.287	0.970642	73.39
P09651	Heterogeneous nuclear ribonucleoprotein A1 OS=Homo sapiens OX=9606 GN=HNRNPA1 PE=1 SV=5	38.7	5	5	4	3	8	8	6	4	7	6	2	2	0.237911	1.33489	17.41	18.9828		19	9	12	4	1.62416		4.58124e+06	1.31437e+07	7.53391e+06	1.26926e+07	3.46157e+07	1.07549e+07	0.341	0.970642	71.68
P62241	40S ribosomal protein S8 OS=Homo sapiens OX=9606 GN=RPS8 PE=1 SV=2	24.2	4	4	6	5	8	8	8	7	6	6	3	3	0.126886	1.00117	9.94858	11.0766		18	9	18	10	1.02579		5.35265e+06	1.8505e+07	1.49496e+07	4.20264e+07	5.60643e+07	3.41253e+07	0.342	0.970642	56.47
Q02878	60S ribosomal protein L6 OS=Homo sapiens OX=9606 GN=RPL6 PE=1 SV=3	32.7	3	3	2	2	9	7	8	8	6	6	1	1	0.285493	1.12631	29.8457	31.2575		18	8	12	8	1.53868		6.31506e+06	2.09338e+07	8.19602e+06	2.88856e+07	6.87377e+07	1.66744e+07	0.292	0.970642	74.37
Q99623	Prohibitin-2 OS=Homo sapiens OX=9606 GN=PHB2 PE=1 SV=2	33.3	7	7	7	7	6	6	11	11	4	4	6	6	0.190328	0.546091	3.31619	4.05261		17	9	25	14	0.697534		7.7328e+06	2.83188e+07	3.04083e+07	5.80782e+07	8.40608e+07	5.06491e+07	0.346	0.970642	45.39
P04843	Dolichyl-diphosphooligosaccharide--protein glycosyltransferase subunit 1 OS=Homo sapiens OX=9606 GN=RPN1 PE=1 SV=1	68.5	3	3	8	7	10	9	16	13	4	4	3	3	0.0713732	0.625729	6.63239	7.32949		17	9	26	15	0.670706		3.11557e+06	1.57201e+07	1.39872e+07	2.50786e+07	5.01129e+07	2.2731e+07	0.347	0.970642	71.56
Q14103	Heterogeneous nuclear ribonucleoprotein D0 OS=Homo sapiens OX=9606 GN=HNRNPD PE=1 SV=1	38.4	3	2	3	3	9	5	9	6	5	4	3	2	0.190328	1.00117	8.29048	9.48198		17	5	15	7	1.16256		3.44763e+06	1.09826e+07	6.4675e+06	1.8853e+07	3.75331e+07	2.21949e+07	0.285	0.970642	64.73
P16402	Histone H1.3 OS=Homo sapiens OX=9606 GN=H1-3 PE=1 SV=2	22.3	4	2	3	3	6	4	8	5	6	4	3	2	0.253771	0.750875	9.94858	10.9532		16	5	13	5	1.2625		1.41232e+07	3.51676e+07	1.54359e+07	3.29594e+07	1.21904e+08	1.39339e+07	0.287	0.970642	78.09
P63244	Receptor of activated protein C kinase 1 OS=Homo sapiens OX=9606 GN=RACK1 PE=1 SV=3	35.1	6	6	4	4	8	8	8	8	2	2	2	2	0.285493	1.00117	4.97429	6.26095		16	9	14	10	1.17233		2.14871e+06	1.23318e+07	5.19048e+06	1.80516e+07	4.29994e+07	1.38927e+07	0.292	0.970642	71.89
P36578	60S ribosomal protein L4 OS=Homo sapiens OX=9606 GN=RPL4 PE=1 SV=5	47.7	4	4	3	3	7	6	7	7	5	5	5	5	0.253771	1.00117	4.97429	6.22923		16	6	15	7	1.09417		5.22874e+06	1.71513e+07	1.62043e+07	3.97708e+07	4.73503e+07	3.1932e+07	0.347	0.970642	69.71
P31930	Cytochrome b-c1 complex subunit 1, mitochondrial OS=Homo sapiens OX=9606 GN=UQCRC1 PE=1 SV=3	52.6	6	6	5	4	5	5	8	7	4	4	1	1	0.228394	0.625729	19.8972	20.7513		15	7	14	7	1.09906		909193	7.92986e+06	2.87479e+06	1.69987e+07	3.14641e+07	6.08287e+06	0.297	0.970642	64.4
Q02543	60S ribosomal protein L18a OS=Homo sapiens OX=9606 GN=RPL18A PE=1 SV=2	20.7	3	3	3	3	9	8	7	7	4	4	2	2	0.190328	1.28721	9.94858	11.4261		15	7	12	7	1.28223		5.26613e+06	2.29493e+07	1.86229e+07	3.76279e+07	7.02636e+07	3.80239e+07	0.297	0.970642	72.04
P27635	60S ribosomal protein L10 OS=Homo sapiens OX=9606 GN=RPL10 PE=1 SV=5	24.6	3	3	4	4	5	5	9	9	6	6	3	3	0.142746	0.556204	9.94858	10.6475		14	9	17	10	0.844764		4.28679e+06	1.60464e+07	1.11966e+07	3.08367e+07	4.90114e+07	2.15793e+07	0.337	0.970642	57.28
Q13501	Sequestosome-1 OS=Homo sapiens OX=9606 GN=SQSTM1 PE=1 SV=1	47.7	3	3	6	6	6	6	8	8	5	5	2	2	0.0951642	0.750875	12.4357	13.2818		14	7	16	9	0.897562		1.92713e+06	7.32402e+06	2.19492e+06	1.08301e+07	2.94044e+07	8.24542e+06	0.29	0.970642	69.56
P46781	40S ribosomal protein S9 OS=Homo sapiens OX=9606 GN=RPS9 PE=1 SV=3	22.6	3	3	5	5	6	6	8	7	5	5	1	1	0.114197	0.750875	24.8714	25.7365		14	7	14	7	1.02579		7.48529e+06	2.45721e+07	8.92931e+06	2.89432e+07	7.35029e+07	2.25329e+07	0.342	0.970642	74.78
P34897	Serine hydroxymethyltransferase, mitochondrial OS=Homo sapiens OX=9606 GN=SHMT2 PE=1 SV=3	56	3	3	2	2	5	5	12	10	5	5	2	2	0.285493	0.417153	12.4357	13.1384		13	9	16	12	0.833451		3.05209e+06	1.15543e+07	1.2928e+07	2.68657e+07	4.72677e+07	2.01757e+07	0.297	0.970642	55.08
P16070	CD44 antigen OS=Homo sapiens OX=9606 GN=CD44 PE=1 SV=3	81.5	2	2	3	3	6	6	7	6	5	5	3	3	0.126886	0.858143	8.29048	9.27551		13	7	13	7	1.02579		3.19404e+06	1.17386e+07	5.05858e+06	1.59076e+07	2.88826e+07	9.085e+06	0.343	0.970642	71.2
P43243	Matrin-3 OS=Homo sapiens OX=9606 GN=MATR3 PE=1 SV=2	94.6	6	6	8	6	4	4	8	6	2	2	2	2	0.142746	0.500583	4.97429	5.61762		12	7	17	7	0.724084		3.44321e+06	1.12505e+07	9.38689e+06	2.5311e+07	4.32448e+07	1.83756e+07	0.335	0.970642	64.3
P25398	40S ribosomal protein S12 OS=Homo sapiens OX=9606 GN=RPS12 PE=1 SV=3	14.5	2	2	2	2	5	4	6	6	4	4	1	1	0.190328	0.834305	19.8972	20.9218		11	5	9	6	1.25374		4.94716e+06	1.45795e+07	5.53362e+06	9.85997e+06	4.18918e+07	1.07531e+07	0.335	0.970642	85.02
P62820	Ras-related protein Rab-1A OS=Homo sapiens OX=9606 GN=RAB1A PE=1 SV=3	22.7	0	0	3	2	4	2	8	3	4	2	0	0	0	0.500583	unique	unique		11	2	11	4	1.02579		2.72156e+06	1.04573e+07	8.05215e+06	2.41545e+07	3.43595e+07	1.26211e+07	0.288	0.970642	52.42
P62979	Ubiquitin-40S ribosomal protein S27a OS=Homo sapiens OX=9606 GN=RPS27A PE=1 SV=2	18	0	0	0	0	7	6	6	5	2	2	0	0	0	1.16803	unique	unique		11	6	12	5	0.940303		5.39733e+06	1.54851e+07	1.28373e+07	3.02045e+07	4.09591e+07	2.48688e+07	0.335	0.970642	56.46
P07919	Cytochrome b-c1 complex subunit 6, mitochondrial OS=Homo sapiens OX=9606 GN=UQCRH PE=1 SV=2	10.7	4	4	2	2	4	4	5	5	2	2	1	1	0.380657	0.800933	9.94858	11.1302		10	4	8	5	1.28223		886275	5.39007e+06	4.78833e+06	1.39521e+07	2.66114e+07	6.56006e+06	0.335	0.970642	83.56
P62263	40S ribosomal protein S14 OS=Homo sapiens OX=9606 GN=RPS14 PE=1 SV=3	16.3	1	1	2	2	5	5	8	7	3	3	4	3	0.0951642	0.625729	3.73072	4.45161		10	6	13	6	0.789066		2.90507e+06	1.57097e+07	5.32899e+06	1.57679e+07	4.29576e+07	1.00043e+07	0.338	0.970642	74.64
P67936	Tropomyosin alpha-4 chain OS=Homo sapiens OX=9606 GN=TPM4 PE=1 SV=3	28.5	2	2	2	2	5	5	4	4	3	3	1	1	0.190328	1.25146	14.9229	16.3647		10	5	7	4	1.46541		3.77575e+06	8.1934e+06	6.42378e+06	1.15066e+07	2.11827e+07	2.4536e+07	0.284	0.970642	53.54
O00148	ATP-dependent RNA helicase DDX39A OS=Homo sapiens OX=9606 GN=DDX39A PE=1 SV=2	49.1	0	0	1	1	4	1	3	1	0	0	0	0	0	1.33489	0	1.33489		10	1	5	2	2.05157		434278	2.55813e+06	1.31715e+06	7.53045e+06	6.38109e+06	1.92192e+06	0.343	0.970642	75.1
P22234	Bifunctional phosphoribosylaminoimidazole carboxylase/phosphoribosylaminoimidazole succinocarboxamide synthetase OS=Homo sapiens OX=9606 GN=PAICS PE=1 SV=3	47	2	2	2	2	5	4	4	4	2	2	1	1	0.190328	1.25146	9.94858	11.3904		9	4	7	4	1.31887		2.33963e+06	1.01163e+07	4.57529e+06	7.64771e+06	2.09729e+07	1.00743e+07	0.339	0.970642	80.92
P46777	60S ribosomal protein L5 OS=Homo sapiens OX=9606 GN=RPL5 PE=1 SV=3	34.3	1	1	0	0	5	4	5	4	3	3	0	0	unique	1.00117	unique	unique		9	5	5	4	1.84641		893846	2.22888e+06	818076	2.77951e+06	1.01905e+07	1.23056e+06	0.293	0.970642	67.64
P0DP23	Calmodulin-1 OS=Homo sapiens OX=9606 GN=CALM1 PE=1 SV=1	16.8	3	3	0	0	4	3	4	3	1	1	1	1	unique	1.00117	4.97429	unique		8	3	5	3	1.64126		3.88377e+06	1.58641e+07	1.00522e+07	1.54981e+07	4.19616e+07	1.94106e+07	0.344	0.970642	67.7
P62829	60S ribosomal protein L23 OS=Homo sapiens OX=9606 GN=RPL23 PE=1 SV=1	14.9	2	2	4	3	5	4	3	2	1	1	1	1	0.0951642	1.66861	4.97429	6.73806		8	4	8	3	1.02579		2.83756e+06	1.14132e+07	7.82471e+06	1.79909e+07	3.66107e+07	1.70887e+07	0.335	0.970642	72.09
P61026	Ras-related protein Rab-10 OS=Homo sapiens OX=9606 GN=RAB10 PE=1 SV=1	22.5	2	1	2	2	3	2	3	2	3	1	1	1	0.190328	1.00117	14.9229	16.1144		8	2	6	3	1.36771		2.87474e+06	1.04727e+07	7.78645e+06	2.57187e+07	3.40672e+07	1.61568e+07	0.292	0.970642	52.26
Q9Y230	RuvB-like 2 OS=Homo sapiens OX=9606 GN=RUVBL2 PE=1 SV=3	51.1	3	3	2	2	5	5	8	8	0	0	1	1	0.285493	0.625729	0	0.911222		8	6	11	8	0.746026		931347	5.14776e+06	4.00235e+06	1.20251e+07	1.74177e+07	8.21515e+06	0.35	0.970642	53.87
Q92973	Transportin-1 OS=Homo sapiens OX=9606 GN=TNPO1 PE=1 SV=2	102.3	4	2	1	1	0	0	2	2	2	2	0	0	0.761314	0	unique	unique		7	2	3	2	2.3935		524998	1.66195e+06	1.39133e+06	2.25657e+06	4.74512e+06		0.336	0.970642	54.87
Q96N66	Lysophospholipid acyltransferase 7 OS=Homo sapiens OX=9606 GN=MBOAT7 PE=1 SV=2	52.7	3	3	2	2	3	3	4	4	1	1	2	2	0.285493	0.750875	2.48714	3.52351		7	3	8	4	0.897562		552681	2.81889e+06	3.77616e+06	1.0861e+07	1.35777e+07	7.33073e+06	0.347	0.970642	49.36
P60903	Protein S100-A10 OS=Homo sapiens OX=9606 GN=S100A10 PE=1 SV=2	11.2	3	2	2	2	3	3	3	2	1	1	2	2	0.285493	1.00117	2.48714	3.7738		7	3	7	3	1.02579		1.44111e+06	6.55272e+06	5.37331e+06	1.47251e+07	2.56794e+07	9.22684e+06	0.291	0.970642	74.87
P49327	Fatty acid synthase OS=Homo sapiens OX=9606 GN=FASN PE=1 SV=3	273.3	2	2	3	3	4	4	10	10	1	1	0	0	0.126886	0.400467	unique	unique		7	5	13	11	0.552346		648810	1.57026e+06	1.21176e+06	3.56942e+06	1.56404e+07	2.07172e+06	0.296	0.970642	73.57
P13010	X-ray repair cross-complementing protein 5 OS=Homo sapiens OX=9606 GN=XRCC5 PE=1 SV=3	82.7	1	1	3	3	4	4	5	5	2	2	0	0	0.0634428	0.800933	unique	unique		7	5	8	5	0.897562		721086	4.57124e+06	1.51415e+06	6.93093e+06	1.10368e+07	2.47984e+06	0.291	0.970642	74.81
P60468	Protein transport protein Sec61 subunit beta OS=Homo sapiens OX=9606 GN=SEC61B PE=1 SV=2	10	2	2	1	1	3	3	2	2	2	2	1	1	0.380657	1.50175	9.94858	11.831		7	3	4	2	1.79512		1.2553e+06	4.16843e+06	3.90798e+06	7.41447e+06	1.33483e+07	8.09544e+06	0.338	0.970642	58.6
P62906	60S ribosomal protein L10a OS=Homo sapiens OX=9606 GN=RPL10A PE=1 SV=2	24.8	0	0	0	0	5	4	4	4	1	1	0	0	0	1.25146	unique	unique		7	4	4	4	1.79512		1.36337e+06	6.34185e+06	2.13379e+06	8.52863e+06	1.86933e+07	5.03086e+06	0.351	0.970642	61.79
Q15005	Signal peptidase complex subunit 2 OS=Homo sapiens OX=9606 GN=SPCS2 PE=1 SV=3	25	2	2	3	2	3	3	5	4	1	1	1	1	0.126886	0.6007	4.97429	5.70188		6	4	9	4	0.683857		856555	3.14222e+06	2.76107e+06	8.93749e+06	1.2412e+07	1.538e+06	0.288	0.970642	48.82
P02649	Apolipoprotein E OS=Homo sapiens OX=9606 GN=APOE PE=1 SV=1	36.1	2	2	2	2	2	2	2	2	2	2	2	2	0.190328	1.00117	4.97429	6.16578		6	2	6	2	1.02579		458246	1.96193e+06	4.64527e+06	6.7052e+06	7.45808e+06	6.62524e+06	0.293	0.970642	57.18
P51148	Ras-related protein Rab-5C OS=Homo sapiens OX=9606 GN=RAB5C PE=1 SV=2	23.5	1	1	1	1	5	5	8	6	0	0	2	2	0.190328	0.625729	0	0.816057		6	4	11	6	0.559519		134526	2.20268e+06	765261	3.52363e+06	1.75496e+07	751458	0.344	0.970642	99.77
P04844	Dolichyl-diphosphooligosaccharide--protein glycosyltransferase subunit 2 OS=Homo sapiens OX=9606 GN=RPN2 PE=1 SV=3	69.2	2	2	0	0	3	3	5	5	1	1	0	0	unique	0.6007	unique	unique		6	4	5	5	1.23094		993675	2.44735e+06	2.44506e+06	6.75617e+06	9.10348e+06	4.26819e+06	0.337	0.970642	38.99
O75531	Barrier-to-autointegration factor OS=Homo sapiens OX=9606 GN=BANF1 PE=1 SV=1	10.1	1	1	1	1	2	2	3	3	2	2	0	0	0.190328	0.667444	unique	unique		5	3	4	3	1.28223		1.26138e+06	4.00565e+06	2.2353e+06	5.76366e+06	1.32786e+07	1.21642e+06	0.339	0.970642	90.31
P18077	60S ribosomal protein L35a OS=Homo sapiens OX=9606 GN=RPL35A PE=1 SV=2	12.5	0	0	0	0	3	3	3	3	2	2	0	0	0	1.00117	unique	unique		5	3	3	3	1.70964		529676	2.51896e+06		4.5735e+06	9.67856e+06	4.22292e+06	0.284	0.970642	83.15
O00592	Podocalyxin OS=Homo sapiens OX=9606 GN=PODXL PE=1 SV=2	58.6	2	2	1	1	1	1	4	4	1	1	1	1	0.380657	0.250292	4.97429	5.60524		4	2	6	4	0.683857		1.17388e+06	4.86244e+06	3.9515e+06	1.26722e+07	1.59207e+07	8.14605e+06	0.291	0.970642	55.55
P38117	Electron transfer flavoprotein subunit beta OS=Homo sapiens OX=9606 GN=ETFB PE=1 SV=3	27.8	1	1	4	4	3	3	5	5	0	0	0	0	0.0475821	0.6007	0	0.648282		4	3	9	6	0.455905		1.00345e+06	5.33659e+06	3.33515e+06	9.50401e+06	2.08271e+07	5.86029e+06	0.296	0.970642	71.07
Q13148	TAR DNA-binding protein 43 OS=Homo sapiens OX=9606 GN=TARDBP PE=1 SV=1	44.7	2	2	2	2	2	2	4	4	0	0	1	1	0.190328	0.500583	0	0.690912		4	3	7	4	0.586163		595008	3.05388e+06	3.51683e+06	1.01773e+07	1.03242e+07	4.44555e+06	0.343	0.970642	49.22
P09622	Dihydrolipoyl dehydrogenase, mitochondrial OS=Homo sapiens OX=9606 GN=DLD PE=1 SV=2	54.1	2	2	3	3	1	1	6	5	1	1	0	0	0.126886	0.166861	unique	unique		4	2	9	5	0.455905		217489	4.05893e+06	2.16351e+06	1.25426e+07	1.57494e+07	4.05412e+06	0.338	0.970642	43.57
P05198	Eukaryotic translation initiation factor 2 subunit 1 OS=Homo sapiens OX=9606 GN=EIF2S1 PE=1 SV=3	36.1	1	1	1	1	2	2	2	2	1	1	1	1	0.190328	1.00117	4.97429	6.16578		4	3	4	2	1.02579		653788	2.97884e+06	1.79572e+06	6.18357e+06	7.71223e+06	2.71028e+06	0.335	0.970642	73.23
O60884	DnaJ homolog subfamily A member 2 OS=Homo sapiens OX=9606 GN=DNAJA2 PE=1 SV=1	45.7	1	1	2	2	2	2	3	3	1	1	2	2	0.0951642	0.667444	2.48714	3.24975		4	2	7	3	0.586163		326213	3.21179e+06	2.95903e+06	7.52344e+06	9.3962e+06	7.08844e+06	0.342	0.970642	29.55
P17655	Calpain-2 catalytic subunit OS=Homo sapiens OX=9606 GN=CAPN2 PE=1 SV=6	79.9	1	1	4	4	3	3	5	5	0	0	2	2	0.0475821	0.6007	0	0.648282		4	3	11	6	0.373013			1.13998e+06	1.43448e+06	5.41721e+06	6.95262e+06	2.40161e+06	0.35	0.970642	27.12
P49207	60S ribosomal protein L34 OS=Homo sapiens OX=9606 GN=RPL34 PE=1 SV=3	13.3	0	0	2	2	2	2	3	3	2	2	1	1	0	0.667444	9.94858	10.616		4	3	6	3	0.683857		2663574	1.0895e+07	6.4735e+06	1.45871e+07	2.40522e+07	1.30301e+07	0.339	0.970642	77.87
Q9BSJ8	Extended synaptotagmin-1 OS=Homo sapiens OX=9606 GN=ESYT1 PE=1 SV=1	122.8	0	0	2	2	4	4	1	1	0	0	0	0	0	4.00467	0	4.00467		4	4	3	3	1.36771		273580	1.91718e+06	292795	4.1755e+06	7.35215e+06	1.53898e+06	0.289	0.970642	35.31
P62899	60S ribosomal protein L31 OS=Homo sapiens OX=9606 GN=RPL31 PE=1 SV=1	14.5	0	0	0	0	2	2	0	0	2	2	0	0	0	unique	unique	unique		4	2	0	0	unique		2.17788e+06	8.22592e+06	4.08613e+06	3.3025e+06	2.33736e+07	9.51369e+06	0.293	0.970642	63.83
Q01081	Splicing factor U2AF 35 kDa subunit OS=Homo sapiens OX=9606 GN=U2AF1 PE=1 SV=3	27.9	1	1	0	0	1	1	2	2	1	1	2	2	unique	0.500583	2.48714	unique		3	1	5	2	0.615471		409404	1.52395e+06	7.63048e+06	2.79301e+07	1.1529e+07	1.99635e+07	0.289	0.970642	66.68
P51149	Ras-related protein Rab-7a OS=Homo sapiens OX=9606 GN=RAB7A PE=1 SV=1	23.5	1	1	1	1	1	1	7	5	1	1	1	1	0.190328	0.143024	4.97429	5.30764		3	1	9	5	0.341928		1.14256e+06	1.64958e+06	1.42237e+06	3.44607e+06	1.30638e+07	4.8963e+06	0.29	0.970642	61.36
P36957	Dihydrolipoyllysine-residue succinyltransferase component of 2-oxoglutarate dehydrogenase complex, mitochondrial OS=Homo sapiens OX=9606 GN=DLST PE=1 SV=4	48.7	1	1	0	0	1	1	6	6	1	1	0	0	unique	0.166861	unique	unique		3	3	5	5	0.615471		463441	1.61599e+06	1.57481e+06	2.7262e+06	1.02548e+07	4.02676e+06	0.34	0.970642	64.97
Q9NZR1	Tropomodulin-2 OS=Homo sapiens OX=9606 GN=TMOD2 PE=1 SV=1	39.6	1	1	1	1	1	1	1	1	1	1	1	1	0.190328	1.00117	4.97429	6.16578		3	1	3	1	1.02579		84103984	2.25573e+08	3.35844e+08	7.63393e+08	8.393e+08	6.82173e+08	0.295	0.970642	48.68
Q9UHB9	Signal recognition particle subunit SRP68 OS=Homo sapiens OX=9606 GN=SRP68 PE=1 SV=2	70.7	1	1	1	1	2	2	3	3	0	0	0	0	0.190328	0.667444	0	0.857773		3	2	4	3	0.769339		122810	654640		1.05498e+06	2.06734e+06	640258	0.296	0.970642	92.99
P62191	26S proteasome regulatory subunit 4 OS=Homo sapiens OX=9606 GN=PSMC1 PE=1 SV=1	49.2	1	1	3	2	2	2	6	3	0	0	0	0	0.0634428	0.333722	0	0.397165		3	2	9	4	0.341928		702512	2.56134e+06	1.87115e+06	5.6022e+06	7.25505e+06		0.294	0.970642	39.04
Q15637	Splicing factor 1 OS=Homo sapiens OX=9606 GN=SF1 PE=1 SV=4	68.3	1	1	0	0	1	1	1	1	1	1	0	0	unique	1.00117	unique	unique		3	1	1	1	3.07736			445160	199555		1.11143e+06	650048	0.351	0.970642	46.72
O75844	CAAX prenyl protease 1 homolog OS=Homo sapiens OX=9606 GN=ZMPSTE24 PE=1 SV=2	54.8	0	0	1	1	2	1	6	5	1	1	0	0	0	0.333722	unique	unique		3	1	7	5	0.439622		805737	5.65789e+06	4.97724e+06	1.28907e+07	1.96209e+07	9.95232e+06	0.337	0.970642	50.43
Q14498	RNA-binding protein 39 OS=Homo sapiens OX=9606 GN=RBM39 PE=1 SV=2	59.3	0	0	1	1	2	2	3	3	1	1	0	0	0	0.667444	unique	unique		3	2	4	4	0.769339		1.88687e+06	5.93806e+06	1.69473e+07	4.43734e+06	9.16662e+06	4.71804e+07	0.35	0.970642	90.34
P62910	60S ribosomal protein L32 OS=Homo sapiens OX=9606 GN=RPL32 PE=1 SV=2	15.9	0	0	0	0	2	2	2	2	1	1	1	1	0	1.00117	4.97429	5.97546		3	2	3	2	1.02579		3.1711e+06	1.0151e+07	8.28515e+06	3.12825e+07	3.13784e+07	1.53638e+07	0.29	0.970642	68.5
Q16718	NADH dehydrogenase [ubiquinone] 1 alpha subcomplex subunit 5 OS=Homo sapiens OX=9606 GN=NDUFA5 PE=1 SV=3	13.5	0	0	0	0	2	2	2	2	1	1	0	0	0	1.00117	unique	unique		3	2	2	2	1.53868		137630	1.15281e+06	651399	1.50383e+06	4.05494e+06	1.01061e+06	0.346	0.970642	60.1
Q9Y3C6	Peptidyl-prolyl cis-trans isomerase-like 1 OS=Homo sapiens OX=9606 GN=PPIL1 PE=1 SV=1	18.2	1	1	1	1	1	1	3	3	0	0	0	0	0.190328	0.333722	0	0.524051		2	1	4	3	0.512893		382457	2.00335e+06	532223	2.22617e+06	7.50047e+06	1.68885e+06	0.295	0.970642	79.95
Q9Y3B4	Splicing factor 3B subunit 6 OS=Homo sapiens OX=9606 GN=SF3B6 PE=1 SV=1	14.6	1	1	0	0	1	1	2	2	0	0	0	0	unique	0.500583	0	unique		2	1	2	2	1.02579		83251.1	145138	890729	487148	2.60511e+06	696619	0.292	0.970642	55.81
Q15293	Reticulocalbin-1 OS=Homo sapiens OX=9606 GN=RCN1 PE=1 SV=1	38.9	1	1	1	1	1	1	1	1	0	0	1	1	0.190328	1.00117	0	1.19149		2	1	3	1	0.683857				1.06243e+06		3.58751e+06		0.296	0.970642	0
Q9UBM7	7-dehydrocholesterol reductase OS=Homo sapiens OX=9606 GN=DHCR7 PE=1 SV=1	54.5	0	0	1	1	1	1	3	2	1	1	1	1	0	0.333722	4.97429	5.30801		2	1	5	2	0.410314		260299	2.56577e+06	2.83416e+06	7.48716e+06	8.49452e+06	5.41893e+06	0.348	0.970642	30.48
Q9UMS4	Pre-mRNA-processing factor 19 OS=Homo sapiens OX=9606 GN=PRPF19 PE=1 SV=1	55.1	0	0	1	1	1	1	2	2	1	1	0	0	0	0.500583	unique	unique		2	2	3	3	0.683857		235698	844751	1.11292e+06	2.34316e+06	3.31069e+06		0.293	0.970642	42.33
P26639	Threonine--tRNA ligase 1, cytoplasmic OS=Homo sapiens OX=9606 GN=TARS1 PE=1 SV=3	83.4	0	0	1	1	1	1	5	5	1	1	0	0	0	0.200233	unique	unique		2	2	6	6	0.341928		1.56486e+06	6.53441e+06	5.31685e+06	1.52714e+07	2.12114e+07	1.16629e+07	0.348	0.970642	35.03
O00567	Nucleolar protein 56 OS=Homo sapiens OX=9606 GN=NOP56 PE=1 SV=4	66	0	0	0	0	2	2	3	3	0	0	0	0	0	0.667444	0	0.667444		2	2	3	3	0.683857			763388		1.59744e+06	3.19979e+06		0.338	0.970642	52.54
Q5JRX3	Presequence protease, mitochondrial OS=Homo sapiens OX=9606 GN=PITRM1 PE=1 SV=3	117.3	0	0	0	0	1	1	3	3	1	1	0	0	0	0.333722	unique	unique		2	2	2	2	1.02579		745984	1.69483e+06	1.20561e+06	4.91883e+06	8.63137e+06	1.96181e+06	0.292	0.970642	77.78
P61163	Alpha-centractin OS=Homo sapiens OX=9606 GN=ACTR1A PE=1 SV=1	42.6	0	0	0	0	1	1	4	4	1	1	0	0	0	0.250292	unique	unique		2	2	4	4	0.512893		112615	1.61668e+06		886227	6.25075e+06		0.297	0.970642	51.33
P84085	ADP-ribosylation factor 5 OS=Homo sapiens OX=9606 GN=ARF5 PE=1 SV=2	20.5	0	0	0	0	1	1	0	0	0	0	0	0	0	unique	0	unique		2	1	0	0	unique		120676	786197	540595	1.63025e+06	2.76547e+06	1.65432e+06	0.284	0.970642	60.86
O75534	Cold shock domain-containing protein E1 OS=Homo sapiens OX=9606 GN=CSDE1 PE=1 SV=2	88.8	1	1	1	1	0	0	6	6	0	0	0	0	0.190328	0	0	0.190328		1	1	7	6	0.146541		432831	2.04829e+06	1.7663e+06	3.30822e+06	1.34034e+07	3.04419e+06	0.297	0.970642	71.4
Q9UGR2	Zinc finger CCCH domain-containing protein 7B OS=Homo sapiens OX=9606 GN=ZC3H7B PE=1 SV=2	109.8	1	1	0	0	0	0	0	0	0	0	0	0	unique	0	0	unique		1	1	0	0	unique		4469922	1.11852e+07	1.9837e+07	3.87042e+07	2.26162e+07	4.8389e+07	0.289	0.970642	64.66
Q5SSJ5	Heterochromatin protein 1-binding protein 3 OS=Homo sapiens OX=9606 GN=HP1BP3 PE=1 SV=1	61.2	0	0	1	1	1	1	1	1	0	0	0	0	0	1.00117	0	1.00117		1	1	2	1	0.512893		976986	1.04878e+06	3.28847e+06	4.65574e+06	3.78398e+06	4.42689e+06	0.339	0.970642	51.96
P10515	Dihydrolipoyllysine-residue acetyltransferase component of pyruvate dehydrogenase complex, mitochondrial OS=Homo sapiens OX=9606 GN=DLAT PE=1 SV=3	69	0	0	1	1	1	1	4	4	0	0	0	0	0	0.250292	0	0.250292		1	1	5	4	0.205157			2.44821e+06	2.23773e+06	5.73077e+06	8.16364e+06		0.342	0.970642	25.21
O75494	Serine/arginine-rich splicing factor 10 OS=Homo sapiens OX=9606 GN=SRSF10 PE=1 SV=1	31.3	0	0	1	1	1	1	0	0	0	0	0	0	0	unique	0	unique		1	1	1	1	1.02579			376562	238914		1.40325e+06	560531	0.338	0.970642	56.11
P61106	Ras-related protein Rab-14 OS=Homo sapiens OX=9606 GN=RAB14 PE=1 SV=4	23.9	0	0	0	0	1	1	0	0	0	0	0	0	0	unique	0	unique		1	1	0	0	unique			723357	518949		1.79056e+06		0.342	0.970642	24.73
Q16763	Ubiquitin-conjugating enzyme E2 S OS=Homo sapiens OX=9606 GN=UBE2S PE=1 SV=2	23.8	0	0	0	0	1	1	1	1	0	0	0	0	0	1.00117	0	1.00117		1	1	1	1	1.02579		3.47799e+06	1.62738e+07	2.44493e+07	8.53617e+07	2.18885e+07	4.79398e+07	0.295	0.970642	93.19
Q8N163	Cell cycle and apoptosis regulator protein 2 OS=Homo sapiens OX=9606 GN=CCAR2 PE=1 SV=2	102.8	0	0	0	0	1	1	2	2	0	0	0	0	0	0.500583	0	0.500583		1	1	3	2	0.341928		188234		422112	999060	1.06889e+06	845904	0.296	0.970642	54.72
A1L0T0	2-hydroxyacyl-CoA lyase 2 OS=Homo sapiens OX=9606 GN=ILVBL PE=1 SV=2	67.8	0	0	0	0	1	1	3	2	0	0	0	0	0	0.333722	0	0.333722		1	1	3	2	0.341928		764227	1.74455e+06	1.56324e+06	5.76677e+06	5.90046e+06	2.47635e+06	0.296	0.970642	17.2
Q96HC4	PDZ and LIM domain protein 5 OS=Homo sapiens OX=9606 GN=PDLIM5 PE=1 SV=5	63.9	0	0	0	0	1	1	1	1	0	0	0	0	0	1.00117	0	1.00117		1	1	1	1	1.02579		328725	401751	219880	797624	2.22053e+06	1.40745e+06	0.285	0.970642	61.14
Q6NZI2	Caveolae-associated protein 1 OS=Homo sapiens OX=9606 GN=CAVIN1 PE=1 SV=1	43.5	0	0	0	0	1	1	1	1	0	0	0	0	0	1.00117	0	1.00117		1	1	2	2	0.512893		452833	1.84126e+06	1.05498e+06	9.71524e+06	1.18817e+07	1.51389e+07	0.297	0.970642	63.17
Q9BRV8	Suppressor of IKBKE 1 OS=Homo sapiens OX=9606 GN=SIKE1 PE=1 SV=1	23.7	0	0	0	0	1	1	0	0	0	0	0	0	0	unique	0	unique		1	1	0	0	unique		1.70489e+06	5.7373e+06	3.54436e+06	9.22398e+06	1.66123e+07	8.93732e+06	0.345	0.970642	68.5
O95299	NADH dehydrogenase [ubiquinone] 1 alpha subcomplex subunit 10, mitochondrial OS=Homo sapiens OX=9606 GN=NDUFA10 PE=1 SV=1	40.7	0	0	0	0	1	1	0	0	0	0	0	0	0	unique	0	unique		1	1	0	0	unique			177147		515432		522261	0.341	0.970642	0.98
Q03164	Histone-lysine N-methyltransferase 2A OS=Homo sapiens OX=9606 GN=KMT2A PE=1 SV=5	431.5	0	0	0	0	1	1	0	0	0	0	0	0	0	unique	0	unique		1	1	0	0	unique		638412	3.1596e+06	2.01552e+06	5.42346e+06	6.56128e+06		0.338	0.970642	53.26
P15531	Nucleoside diphosphate kinase A OS=Homo sapiens OX=9606 GN=NME1 PE=1 SV=1	17.1	0	0	0	0	0	0	1	1	1	1	0	0	0	0	unique	unique		1	1	1	1	1.02579		455378	1.2639e+06		1.12877e+06	4.34313e+06		0.343	0.970642	64.6
P48509	CD151 antigen OS=Homo sapiens OX=9606 GN=CD151 PE=1 SV=3	28.3	0	0	0	0	0	0	0	0	1	1	0	0	0	0	unique	unique		1	1	0	0	unique		1494131	4.71345e+06	3.53588e+06	7.61229e+06	1.63633e+07	6.7928e+06	0.288	0.970642	66.22
Q16778	Histone H2B type 2-E OS=Homo sapiens OX=9606 GN=H2BC21 PE=1 SV=3	13.9	0	0	8	6	0	0	19	2	0	0	0	0	0	0	0	0		0	0	35	2	0		2.55826e+06	7.23598e+06	6.32812e+06	1.24141e+07	4.20488e+07	1.62401e+07	0.294	0.970642	63.22
P12236	ADP/ATP translocase 3 OS=Homo sapiens OX=9606 GN=SLC25A6 PE=1 SV=4	32.8	0	0	13	1	0	0	21	2	0	0	7	1	0	0	0	0		0	0	44	2	0		302681	663554	628683	1.42463e+06	3.99061e+06	1.02257e+06	0.296	0.970642	76.88
Q03938	Zinc finger protein 90 OS=Homo sapiens OX=9606 GN=ZNF90 PE=2 SV=3	69	0	0	1	1	0	0	0	0	0	0	0	0	0	0	0	0		0	0	1	1	0			1.09309e+06	3.00894e+06	1.13757e+07	2.41753e+06		0.346	0.970642	76.32
P09669	Cytochrome c oxidase subunit 6C OS=Homo sapiens OX=9606 GN=COX6C PE=1 SV=2	8.8	0	0	1	1	0	0	1	1	0	0	0	0	0	0	0	0		0	0	2	2	0		199037	551514	626047	1.85499e+06	2.04049e+06	1.18086e+06	0.297	0.970642	53.88
Q96B49	Mitochondrial import receptor subunit TOM6 homolog OS=Homo sapiens OX=9606 GN=TOMM6 PE=1 SV=1	8	0	0	1	1	0	0	0	0	0	0	0	0	0	0	0	0		0	0	1	1	0		1.86324e+06	5.60015e+06	8.43705e+06	2.68309e+07	1.55232e+07	1.95039e+07	0.287	0.970642	55.7
O43196	MutS protein homolog 5 OS=Homo sapiens OX=9606 GN=MSH5 PE=1 SV=1	92.8	0	0	0	0	1	1	1	1	0	0	0	0	0	1.00117	0	1.00117		0	0	1	1	0		584480	1.96109e+06	1.22238e+06	2.82576e+06	5.80875e+06	3.05887e+06	0.338	0.970642	76.14
P47897	Glutamine--tRNA ligase OS=Homo sapiens OX=9606 GN=QARS1 PE=1 SV=1	87.7	0	0	0	0	0	0	4	4	0	0	0	0	0	0	0	0		0	0	4	4	0		340996	960712	1.33572e+06	1.45101e+06	3.25034e+06	3.91595e+06	0.341	0.970642	102.55
O00116	Alkyldihydroxyacetonephosphate synthase, peroxisomal OS=Homo sapiens OX=9606 GN=AGPS PE=1 SV=1	72.9	0	0	0	0	0	0	3	3	0	0	0	0	0	0	0	0		0	0	3	3	0		228846	1.43438e+06	1.4163e+06	1.93874e+06	5.30767e+06	1.8134e+06	0.297	0.970642	57.87
Q15155	Nodal modulator 1 OS=Homo sapiens OX=9606 GN=NOMO1 PE=1 SV=5	134.2	0	0	0	0	0	0	4	4	0	0	0	0	0	0	0	0		0	0	5	3	0			748893	605250	6.61959e+06	8.18581e+06	1.36999e+06	0.286	0.970642	55.33
P09874	Poly [ADP-ribose] polymerase 1 OS=Homo sapiens OX=9606 GN=PARP1 PE=1 SV=4	113	0	0	0	0	0	0	2	2	0	0	0	0	0	0	0	0		0	0	2	2	0		135382	1.01542e+06			2.46259e+06		0.346	0.970642	40.56
O15145	Actin-related protein 2/3 complex subunit 3 OS=Homo sapiens OX=9606 GN=ARPC3 PE=1 SV=3	20.5	0	0	0	0	0	0	2	2	0	0	0	0	0	0	0	0		0	0	2	2	0			732561	433563	1.63998e+06	3.54557e+06	311322	0.341	0.970642	76.1
O00330	Pyruvate dehydrogenase protein X component, mitochondrial OS=Homo sapiens OX=9606 GN=PDHX PE=1 SV=3	54.1	0	0	0	0	0	0	2	2	0	0	0	0	0	0	0	0		0	0	2	2	0			198893		1.71127e+06	1.99202e+06		0.284	0.970642	0
Q8WVJ2	NudC domain-containing protein 2 OS=Homo sapiens OX=9606 GN=NUDCD2 PE=1 SV=1	17.7	0	0	0	0	0	0	1	1	0	0	0	0	0	0	0	0		0	0	1	1	0		129519	776636	504848	1.2622e+06	2.25213e+06	1.22275e+06	0.345	0.970642	67.77
P49321	Nuclear autoantigenic sperm protein OS=Homo sapiens OX=9606 GN=NASP PE=1 SV=2	85.2	0	0	0	0	0	0	1	1	0	0	0	0	0	0	0	0		0	0	1	1	0		303323	1.18637e+06	935512	2.00331e+06	3.43983e+06	1.88287e+06	0.345	0.970642	61.92
Q9UHA3	Probable ribosome biogenesis protein RLP24 OS=Homo sapiens OX=9606 GN=RSL24D1 PE=1 SV=1	19.6	0	0	0	0	0	0	1	1	0	0	0	0	0	0	0	0		0	0	1	1	0			234117	185008	351361	1.61277e+06	615877	0.338	0.970642	63.09
Q15393	Splicing factor 3B subunit 3 OS=Homo sapiens OX=9606 GN=SF3B3 PE=1 SV=4	135.5	0	0	0	0	0	0	1	1	0	0	0	0	0	0	0	0		0	0	1	1	0			189727		315216	670206	732794	0.283	0.970642	13.85
O15533	Tapasin OS=Homo sapiens OX=9606 GN=TAPBP PE=1 SV=2	47.5	0	0	0	0	0	0	1	1	0	0	0	0	0	0	0	0		0	0	1	1	0			472891	406144	1.25e+06	1.46696e+06	975746	0.351	0.970642	18.18
Q9UNS2	COP9 signalosome complex subunit 3 OS=Homo sapiens OX=9606 GN=COPS3 PE=1 SV=3	47.8	0	0	0	0	0	0	1	1	0	0	0	0	0	0	0	0		0	0	1	1	0			113596			339366		0.335	0.970642	0
Q14254	Flotillin-2 OS=Homo sapiens OX=9606 GN=FLOT2 PE=1 SV=2	47	0	0	0	0	0	0	1	1	0	0	0	0	0	0	0	0		0	0	1	1	0			682011	645456	1.5932e+06	2.32719e+06		0.345	0.970642	27.49
Q9NX14	NADH dehydrogenase [ubiquinone] 1 beta subcomplex subunit 11, mitochondrial OS=Homo sapiens OX=9606 GN=NDUFB11 PE=1 SV=1	17.3	0	0	0	0	0	0	1	1	0	0	0	0	0	0	0	0		0	0	2	1	0			1.71232e+06	1.91737e+06	4.31868e+06	6.285e+06		0.348	0.970642	26.44
Q99653	Calcineurin B homologous protein 1 OS=Homo sapiens OX=9606 GN=CHP1 PE=1 SV=3	22.4	0	0	0	0	0	0	1	1	0	0	0	0	0	0	0	0		0	0	1	1	0		314889				800894	1.42792e+06	0.294	0.970642	43.47
Q5BKU9	Oxidoreductase-like domain-containing protein 1 OS=Homo sapiens OX=9606 GN=OXLD1 PE=2 SV=1	15.8	0	0	0	0	0	0	1	1	0	0	0	0	0	0	0	0		0	0	1	1	0		638412	3.1596e+06	2.01552e+06	5.42346e+06	6.56128e+06		0.338	0.970642	53.26
Q93050	V-type proton ATPase 116 kDa subunit a 1 OS=Homo sapiens OX=9606 GN=ATP6V0A1 PE=1 SV=3	96.4	0	0	0	0	0	0	1	1	0	0	0	0	0	0	0	0		0	0	1	1	0			262825		923363	868714		0.293	0.970642	4.52
P46020	Phosphorylase b kinase regulatory subunit alpha, skeletal muscle isoform OS=Homo sapiens OX=9606 GN=PHKA1 PE=1 SV=2	137.2	0	0	0	0	0	0	0	0	0	0	1	1	0	0	0	0		0	0	1	1	0		656808	1.66959e+06	1.51272e+06	4.26961e+06	5.72874e+06	4.81994e+06	0.291	0.970642	26.3
P52272	Heterogeneous nuclear ribonucleoprotein M OS=Homo sapiens OX=9606 GN=HNRNPM PE=1 SV=3	77.5	15	14	20	19	24	21	34	28	19	18	14	13	0.142746	0.706706	6.75082	7.60027		56	28	67	31	0.857373		3.77099e+07	1.31694e+08	1.11798e+08	2.91027e+08	4.02869e+08	2.70404e+08	0.334	0.971929	53.96
P13639	Elongation factor 2 OS=Homo sapiens OX=9606 GN=EEF2 PE=1 SV=4	95.3	15	15	14	12	21	18	24	18	13	13	10	10	0.203923	0.876021	6.46658	7.54652		49	24	48	22	1.04716		1.64038e+07	7.07115e+07	4.93346e+07	1.39957e+08	2.59173e+08	1.02698e+08	0.299	0.971929	71.12
P61247	40S ribosomal protein S3a OS=Homo sapiens OX=9606 GN=RPS3A PE=1 SV=2	29.9	11	9	5	5	15	13	20	16	10	8	7	6	0.418723	0.750875	7.10613	8.27573		34	12	31	15	1.12505		1.28668e+07	5.2009e+07	3.26785e+07	9.88562e+07	1.37798e+08	5.9606e+07	0.333	0.971929	68.99
P51572	B-cell receptor-associated protein 31 OS=Homo sapiens OX=9606 GN=BCAP31 PE=1 SV=3	28	2	2	3	3	4	3	3	3	2	2	1	1	0.126886	1.33489	9.94858	11.4104		8	4	8	4	1.02579		4.19938e+06	1.43166e+07	1.11752e+07	2.89937e+07	5.13214e+07	2.47576e+07	0.298	0.971929	60.31
P54136	Arginine--tRNA ligase, cytoplasmic OS=Homo sapiens OX=9606 GN=RARS1 PE=1 SV=2	75.3	2	2	1	1	4	4	6	6	1	1	0	0	0.380657	0.667444	unique	unique		7	4	6	5	1.19675		129314	1.51867e+07	291650	1.69236e+06	3.79819e+07	768209	0.333	0.971929	24.87
O75947	ATP synthase subunit d, mitochondrial OS=Homo sapiens OX=9606 GN=ATP5PD PE=1 SV=3	18.5	1	1	4	4	2	2	4	4	1	1	1	1	0.0475821	0.500583	4.97429	5.52245		5	2	9	6	0.569881		3.38547e+06	1.17821e+07	3.35086e+06	3.49886e+07	4.61835e+07	1.02665e+07	0.299	0.971929	54.95
Q16543	Hsp90 co-chaperone Cdc37 OS=Homo sapiens OX=9606 GN=CDC37 PE=1 SV=1	44.4	1	1	1	1	4	4	3	3	0	0	0	0	0.190328	1.33489	0	1.52522		5	4	4	3	1.28223		1.24738e+06	4.14785e+06	1.32077e+06	4.38544e+06	8.7689e+06	2.40673e+06	0.298	0.971929	56.63
P39019	40S ribosomal protein S19 OS=Homo sapiens OX=9606 GN=RPS19 PE=1 SV=2	16.1	1	1	0	0	1	1	2	2	2	2	2	2	unique	0.500583	4.97429	unique		4	2	4	3	1.02579		7.00844e+06	1.08163e+07	2.70316e+07	6.64859e+07	2.81615e+07	8.34949e+07	0.299	0.971929	80.13
P02760	Protein AMBP OS=Homo sapiens OX=9606 GN=AMBP PE=1 SV=1	39	1	1	1	1	1	1	1	1	1	1	1	1	0.190328	1.00117	4.97429	6.16578		3	1	3	1	1.02579		493807		1.56447e+06	2.93872e+06	1.70227e+06	4.08102e+06	0.333	0.971929	74.93
Q9BY43	Charged multivesicular body protein 4a OS=Homo sapiens OX=9606 GN=CHMP4A PE=1 SV=3	25.1	1	1	1	1	0	0	0	0	0	0	0	0	0.190328	0	0	0.190328		1	1	1	1	1.02579		2986728	9.16039e+06	8.28515e+06	2.85586e+07	2.77689e+07	1.53638e+07	0.298	0.971929	66.23
P40925	Malate dehydrogenase, cytoplasmic OS=Homo sapiens OX=9606 GN=MDH1 PE=1 SV=4	36.4	0	0	0	0	1	1	1	1	0	0	0	0	0	1.00117	0	1.00117		1	1	1	1	1.02579			399939			1.33978e+06		0.299	0.971929	0
P55036	26S proteasome non-ATPase regulatory subunit 4 OS=Homo sapiens OX=9606 GN=PSMD4 PE=1 SV=1	40.7	0	0	0	0	0	0	1	1	0	0	0	0	0	0	0	0		0	0	1	1	0		283450	971152	877879	1.9341e+06	2.90782e+06	1.52343e+06	0.334	0.971929	62.33
P05388	60S acidic ribosomal protein P0 OS=Homo sapiens OX=9606 GN=RPLP0 PE=1 SV=1	34.3	2	2	3	3	4	4	5	4	3	3	1	1	0.126886	0.800933	14.9229	15.8507		9	4	9	4	1.02579		502619	5.33194e+06	2.95807e+06	7.23448e+06	1.95971e+07	4.16907e+06	0.299	0.972583	77.99
P51991	Heterogeneous nuclear ribonucleoprotein A3 OS=Homo sapiens OX=9606 GN=HNRNPA3 PE=1 SV=2	39.6	1	1	2	2	3	3	4	4	3	3	0	0	0.0951642	0.750875	unique	unique		6	3	6	4	1.02579		393899	2.22969e+06	1.64132e+06	2.42177e+06	8.29349e+06	3.31272e+06	0.299	0.973989	37.6
P35610	Sterol O-acyltransferase 1 OS=Homo sapiens OX=9606 GN=SOAT1 PE=1 SV=3	64.7	0	0	0	0	1	1	1	1	0	0	0	0	0	1.00117	0	1.00117		1	1	1	1	1.02579		60189.8	253581	183587	728170	542898	613021	0.299	0.973989	40.92
P61604	10 kDa heat shock protein, mitochondrial OS=Homo sapiens OX=9606 GN=HSPE1 PE=1 SV=2	10.9	4	3	5	5	5	5	6	5	2	2	2	2	0.152263	0.834305	4.97429	5.96086		10	4	13	7	0.789066		7.16512e+06	2.4323e+07	2.57092e+07	6.92156e+07	9.36051e+07	4.01858e+07	0.3	0.974576	68.01
P35659	Protein DEK OS=Homo sapiens OX=9606 GN=DEK PE=1 SV=1	42.6	0	0	0	0	0	0	1	1	0	0	0	0	0	0	0	0		0	0	1	1	0		188860	357378		834110	1.39565e+06	415135	0.331	0.979257	56.07
P55795	Heterogeneous nuclear ribonucleoprotein H2 OS=Homo sapiens OX=9606 GN=HNRNPH2 PE=1 SV=1	49.2	6	4	0	0	8	2	8	3	0	0	0	0	unique	1.00117	0	unique		19	3	15	3	1.29933		534169	2.07318e+06	2.03497e+06	5.93779e+06	8.83018e+06	2.32446e+06	0.3	0.979803	45.53
P62753	40S ribosomal protein S6 OS=Homo sapiens OX=9606 GN=RPS6 PE=1 SV=1	28.7	2	2	1	1	3	3	3	3	2	2	2	2	0.380657	1.00117	4.97429	6.35611		7	4	6	3	1.19675		8.83606e+06	2.34363e+07	3.28648e+07	1.59199e+07	2.8287e+07	1.13377e+08	0.301	0.981124	95.25
P21333	Filamin-A OS=Homo sapiens OX=9606 GN=FLNA PE=1 SV=4	280.6	24	21	29	23	47	38	48	37	36	26	15	13	0.157513	0.980309	11.9383	13.0761		106	45	91	44	1.19487		3.07526e+07	8.79519e+07	5.68215e+07	1.79698e+08	3.12382e+08	1.0962e+08	0.328	0.981319	62.3
P07237	Protein disulfide-isomerase OS=Homo sapiens OX=9606 GN=P4HB PE=1 SV=3	57.1	13	12	12	11	17	15	21	20	13	13	7	7	0.206189	0.810468	9.23797	10.2546		43	21	39	21	1.13099		1.50042e+07	5.85989e+07	5.1126e+07	9.95883e+07	1.85901e+08	7.9239e+07	0.328	0.981319	69.09
P52597	Heterogeneous nuclear ribonucleoprotein F OS=Homo sapiens OX=9606 GN=HNRNPF PE=1 SV=3	45.6	6	5	3	2	8	5	10	5	7	3	2	2	0.380657	0.800933	17.41	18.5916		21	5	15	5	1.4361		1.77871e+06	5.97806e+06	3.95471e+06	1.04898e+07	2.1806e+07	9.56267e+06	0.327	0.981319	67.63
Q04695	Keratin, type I cytoskeletal 17 OS=Homo sapiens OX=9606 GN=KRT17 PE=1 SV=2	48.1	7	1	7	1	0	0	0	0	0	0	6	1	0.190328	0	0	0.190328		17	1	17	1	1.02579			313615	432515	1.03087e+06		1.20913e+06	0.33	0.981319	22.1
P09382	Galectin-1 OS=Homo sapiens OX=9606 GN=LGALS1 PE=1 SV=2	14.7	5	4	4	3	6	5	6	5	6	5	4	3	0.237911	1.00117	7.46143	8.70051		17	7	14	5	1.2456		7.28819e+06	2.53482e+07	1.05473e+07	5.69427e+07	7.8091e+07	2.66079e+07	0.303	0.981319	58.27
P49755	Transmembrane emp24 domain-containing protein 10 OS=Homo sapiens OX=9606 GN=TMED10 PE=1 SV=2	25	5	4	3	3	5	4	6	5	3	3	3	2	0.317214	0.834305	4.97429	6.12581		13	4	13	5	1.02579		1.69278e+06	7.63579e+06	8.11407e+06	2.02631e+07	2.87093e+07	1.19259e+07	0.302	0.981319	65.88
P22102	Trifunctional purine biosynthetic protein adenosine-3 OS=Homo sapiens OX=9606 GN=GART PE=1 SV=1	107.7	4	4	4	4	6	6	8	8	1	1	1	1	0.190328	0.750875	4.97429	5.91549		11	6	13	8	0.867972		595820	4.0623e+06	2.45904e+06	9.03872e+06	1.7141e+07	5.39698e+06	0.303	0.981319	75.56
P31942	Heterogeneous nuclear ribonucleoprotein H3 OS=Homo sapiens OX=9606 GN=HNRNPH3 PE=1 SV=2	36.9	1	1	4	4	5	4	7	5	5	4	2	2	0.0475821	0.715119	12.4357	13.1984		11	5	13	5	0.867972		1.39626e+06	5.90074e+06	2.72283e+06	1.55666e+07	1.99651e+07	3.71899e+06	0.302	0.981319	65.11
Q92945	Far upstream element-binding protein 2 OS=Homo sapiens OX=9606 GN=KHSRP PE=1 SV=4	73.1	3	2	2	2	4	3	10	8	3	3	2	2	0.285493	0.400467	7.46143	8.14739		10	4	15	8	0.683857		1.57123e+06	2.93629e+06	2.56619e+06	1.00485e+07	1.7383e+07	6.40717e+06	0.303	0.981319	55.4
P08708	40S ribosomal protein S17 OS=Homo sapiens OX=9606 GN=RPS17 PE=1 SV=2	15.5	2	2	2	2	6	3	3	3	1	1	1	1	0.190328	2.00233	4.97429	7.16695		9	4	7	5	1.31887		489066	7.39347e+06	3.20516e+06	5.2763e+06	1.75317e+07	4.27637e+06	0.303	0.981319	112.94
P48643	T-complex protein 1 subunit epsilon OS=Homo sapiens OX=9606 GN=CCT5 PE=1 SV=1	59.6	2	2	5	5	5	4	5	4	2	2	1	1	0.0761314	1.00117	9.94858	11.0259		9	6	11	7	0.839279		3.1526e+06	1.06233e+07	6.86373e+06	1.63443e+07	2.94691e+07	1.44446e+07	0.33	0.981319	56.69
Q9UJZ1	Stomatin-like protein 2, mitochondrial OS=Homo sapiens OX=9606 GN=STOML2 PE=1 SV=1	38.5	2	2	2	2	4	4	8	8	2	2	2	2	0.190328	0.500583	4.97429	5.6652		8	6	12	8	0.683857		588246	2.55326e+06	2.27742e+06	6.51677e+06	1.1866e+07	4.55079e+06	0.304	0.981319	34.87
P50914	60S ribosomal protein L14 OS=Homo sapiens OX=9606 GN=RPL14 PE=1 SV=4	23.4	0	0	1	1	3	3	5	4	4	4	0	0	0	0.6007	unique	unique		7	4	5	3	1.4361		3.42016e+06	1.32159e+07	1.44114e+06	2.10674e+07	5.22607e+07	387936	0.302	0.981319	136.21
Q6PIU2	Neutral cholesterol ester hydrolase 1 OS=Homo sapiens OX=9606 GN=NCEH1 PE=1 SV=3	45.8	1	1	2	2	3	3	4	4	2	2	3	3	0.0951642	0.750875	3.31619	4.16223		6	4	9	5	0.683857		731494	2.91213e+06	4.85767e+06	9.14668e+06	1.64304e+07	5.11959e+06	0.303	0.981319	53.33
Q53GQ0	Very-long-chain 3-oxoacyl-CoA reductase OS=Homo sapiens OX=9606 GN=HSD17B12 PE=1 SV=2	34.3	1	1	1	1	2	2	2	2	2	2	0	0	0.190328	1.00117	unique	unique		5	3	3	2	1.70964		694942	2.79812e+06	1.91561e+06	5.32454e+06	8.60349e+06	3.80599e+06	0.302	0.981319	75.29
P07737	Profilin-1 OS=Homo sapiens OX=9606 GN=PFN1 PE=1 SV=2	15	1	1	0	0	2	2	5	5	2	2	0	0	unique	0.400467	unique	unique		5	2	5	5	1.02579		2.12552e+06	5.97273e+06	2.61486e+06	3.84127e+06	2.14714e+07		0.304	0.981319	50.18
P62917	60S ribosomal protein L8 OS=Homo sapiens OX=9606 GN=RPL8 PE=1 SV=2	28	0	0	2	1	2	1	7	6	2	2	0	0	0	0.286048	unique	unique		4	2	8	5	0.512893		2.6697e+06	7.87844e+06	1.19001e+06	2.72737e+06	1.90492e+07	3.78843e+06	0.328	0.981319	75.56
P11413	Glucose-6-phosphate 1-dehydrogenase OS=Homo sapiens OX=9606 GN=G6PD PE=1 SV=4	59.2	1	1	2	2	1	1	3	3	1	1	1	1	0.0951642	0.333722	4.97429	5.40318		3	2	6	3	0.512893		202056	726778	508671	604618	3.4043e+06	593344	0.327	0.981319	90.82
Q9Y265	RuvB-like 1 OS=Homo sapiens OX=9606 GN=RUVBL1 PE=1 SV=1	50.2	0	0	2	2	2	2	8	8	1	1	0	0	0	0.250292	unique	unique		3	2	9	8	0.341928		102582	3.00985e+06	2.12398e+06	2.95209e+06	1.23605e+07	2.5606e+06	0.304	0.981319	54.5
P04899	Guanine nucleotide-binding protein G(i) subunit alpha-2 OS=Homo sapiens OX=9606 GN=GNAI2 PE=1 SV=3	40.4	0	0	1	1	2	1	5	4	1	1	1	1	0	0.400467	4.97429	5.37476		3	1	7	4	0.439622		621696	2.0462e+06	1.52624e+06	7.01393e+06	1.04876e+07	3.70515e+06	0.304	0.981319	50.09
Q06033	Inter-alpha-trypsin inhibitor heavy chain H3 OS=Homo sapiens OX=9606 GN=ITIH3 PE=1 SV=2	99.8	1	1	0	0	0	0	2	2	1	1	4	3	unique	0	1.24357	unique		2	2	6	3	0.341928		1.24445e+06	2.79546e+06	1.20107e+07	1.48729e+07	1.87341e+07	3.49098e+07	0.331	0.981319	62.56
Q9H425	Uncharacterized protein C1orf198 OS=Homo sapiens OX=9606 GN=C1orf198 PE=1 SV=1	36.3	2	1	0	0	0	0	0	0	0	0	0	0	unique	0	0	unique		2	1	0	0	unique		50702.9	210480	308372	691573	556365	898373	0.304	0.981319	47.06
P62854	40S ribosomal protein S26 OS=Homo sapiens OX=9606 GN=RPS26 PE=1 SV=3	13	0	0	1	1	2	2	2	2	0	0	0	0	0	1.00117	0	1.00117		2	2	4	2	0.512893		1.06335e+06	5.43147e+06	3.4696e+06	1.03221e+07	1.72892e+07	8.66626e+06	0.305	0.981319	73.62
P49773	Adenosine 5'-monophosphoramidase HINT1 OS=Homo sapiens OX=9606 GN=HINT1 PE=1 SV=2	13.8	0	0	1	1	1	1	2	2	0	0	0	0	0	0.500583	0	0.500583		1	1	3	2	0.341928		439142	1.43281e+06		2.80378e+06	6.3119e+06	1.49596e+06	0.329	0.981319	75.06
Q7Z739	YTH domain-containing family protein 3 OS=Homo sapiens OX=9606 GN=YTHDF3 PE=1 SV=1	63.8	0	0	0	0	0	0	2	1	0	0	0	0	0	0	0	0		0	0	2	1	0		218800	1.08232e+06	986910	2.2079e+06	3.30941e+06	1.2088e+06	0.327	0.981319	88.87
Q8WXF1	Paraspeckle component 1 OS=Homo sapiens OX=9606 GN=PSPC1 PE=1 SV=1	58.7	0	0	0	0	0	0	2	2	0	0	0	0	0	0	0	0		0	0	2	2	0			259425			853713		0.304	0.981319	0
Q9UDY2	Tight junction protein ZO-2 OS=Homo sapiens OX=9606 GN=TJP2 PE=1 SV=2	133.9	0	0	0	0	0	0	1	1	0	0	0	0	0	0	0	0		0	0	1	1	0		204345	672328	468765	673361	2.33323e+06	793467	0.303	0.981319	75.69
P14314	Glucosidase 2 subunit beta OS=Homo sapiens OX=9606 GN=PRKCSH PE=1 SV=2	59.4	9	9	10	9	15	12	18	14	10	10	10	10	0.171296	0.834305	4.97429	5.97989		33	12	37	15	0.91489		1.00634e+07	3.76914e+07	3.98898e+07	8.68533e+07	1.43179e+08	7.12e+07	0.326	0.981433	61.95
Q13200	26S proteasome non-ATPase regulatory subunit 2 OS=Homo sapiens OX=9606 GN=PSMD2 PE=1 SV=3	100.1	2	2	2	2	5	5	9	8	3	3	2	2	0.190328	0.556204	7.46143	8.20797		10	6	13	8	0.789066		1.82297e+06	6.76373e+06	7.35954e+06	1.85881e+07	2.70386e+07	1.61195e+07	0.326	0.981433	49.82
P42167	Lamina-associated polypeptide 2, isoforms beta/gamma OS=Homo sapiens OX=9606 GN=TMPO PE=1 SV=2	50.6	3	2	3	3	4	3	7	4	2	2	1	1	0.190328	0.572095	9.94858	10.711		9	3	11	5	0.839279		2.02176e+06	7.05274e+06	4.58101e+06	1.5524e+07	2.23135e+07	9.128e+06	0.326	0.981433	50.12
P30153	Serine/threonine-protein phosphatase 2A 65 kDa regulatory subunit A alpha isoform OS=Homo sapiens OX=9606 GN=PPP2R1A PE=1 SV=4	65.3	1	1	1	1	2	2	1	1	1	1	1	1	0.190328	2.00233	4.97429	7.16695		4	2	3	1	1.36771		301987	1.16161e+06	2.16114e+06	2.01536e+06	2.29152e+06	4.11457e+06	0.326	0.981433	103.16
Q01650	Large neutral amino acids transporter small subunit 1 OS=Homo sapiens OX=9606 GN=SLC7A5 PE=1 SV=2	55	1	1	1	1	1	1	1	1	1	1	1	1	0.190328	1.00117	4.97429	6.16578		3	1	3	1	1.02579		363583	630523	483786	1.79485e+06	2.06786e+06	1.01218e+06	0.305	0.981433	44.97
Q8WWK9	Cytoskeleton-associated protein 2 OS=Homo sapiens OX=9606 GN=CKAP2 PE=1 SV=1	76.9	0	0	0	0	0	0	1	1	0	0	0	0	0	0	0	0		0	0	1	1	0			375340			1.23104e+06		0.305	0.981433	0
O43719	HIV Tat-specific factor 1 OS=Homo sapiens OX=9606 GN=HTATSF1 PE=1 SV=1	85.8	0	0	0	0	0	0	1	1	0	0	0	0	0	0	0	0		0	0	1	1	0		127542	451575	342338	898188	1.29064e+06		0.305	0.981433	44.09
P48047	ATP synthase subunit O, mitochondrial OS=Homo sapiens OX=9606 GN=ATP5PO PE=1 SV=1	23.3	3	3	2	2	3	3	6	5	2	2	3	3	0.285493	0.500583	3.31619	4.10227		8	4	11	5	0.746026		2.08377e+06	1.02498e+07	5.72462e+06	2.19293e+07	3.54813e+07	9.8299e+06	0.326	0.981812	81.63
Q6NUK1	Calcium-binding mitochondrial carrier protein SCaMC-1 OS=Homo sapiens OX=9606 GN=SLC25A24 PE=1 SV=2	53.3	1	1	1	1	4	4	8	7	1	1	1	1	0.190328	0.500583	4.97429	5.6652		6	4	10	7	0.615471		1.51704e+06	1.04249e+07	4.66823e+06	2.39074e+07	3.79673e+07	8.47084e+06	0.306	0.983374	64.32
P61619	Protein transport protein Sec61 subunit alpha isoform 1 OS=Homo sapiens OX=9606 GN=SEC61A1 PE=1 SV=2	52.2	1	1	1	1	1	1	2	2	1	1	0	0	0.190328	0.500583	unique	unique		3	1	3	2	1.02579			90515.6		1.99403e+06	296012		0.306	0.983374	0
Q9NQW6	Anillin OS=Homo sapiens OX=9606 GN=ANLN PE=1 SV=2	124.1	0	0	0	0	1	1	0	0	0	0	0	0	0	unique	0	unique		1	1	0	0	unique			532120	482049	1.94758e+06	1.65654e+06	960753	0.306	0.983374	26.26
Q15382	GTP-binding protein Rheb OS=Homo sapiens OX=9606 GN=RHEB PE=1 SV=1	20.5	0	0	0	0	1	1	4	3	0	0	0	0	0	0.250292	0	0.250292		1	1	4	3	0.256446			870753	761132	2.10524e+06	2.33911e+06		0.325	0.983374	37.45
Q2TAZ0	Autophagy-related protein 2 homolog A OS=Homo sapiens OX=9606 GN=ATG2A PE=1 SV=3	212.7	0	0	0	0	1	1	1	1	0	0	0	0	0	1.00117	0	1.00117		1	1	1	1	1.02579		2.48607e+06	3.23323e+06	7.84078e+06	1.05717e+07	8.53677e+06	1.76473e+07	0.306	0.983374	46.2
Q14152	Eukaryotic translation initiation factor 3 subunit A OS=Homo sapiens OX=9606 GN=EIF3A PE=1 SV=1	166.5	0	0	0	0	1	1	0	0	0	0	0	0	0	unique	0	unique		1	1	0	0	unique		216722	757611	435269	703128	2.20793e+06		0.325	0.983374	83.35
P07814	Bifunctional glutamate/proline--tRNA ligase OS=Homo sapiens OX=9606 GN=EPRS1 PE=1 SV=5	170.5	2	2	2	2	2	2	7	7	1	1	0	0	0.190328	0.286048	unique	unique		5	4	9	8	0.569881		280759	1.51099e+06	627124	3.7749e+06	5.1658e+06	1.83068e+06	0.325	0.985884	54.71
P04217	Alpha-1B-glycoprotein OS=Homo sapiens OX=9606 GN=A1BG PE=1 SV=4	54.2	1	1	1	1	1	1	1	1	1	1	1	1	0.190328	1.00117	4.97429	6.16578		3	1	3	1	1.02579		1222035	1.62661e+06	5.26372e+06	8.53955e+06	3.98806e+06	1.04394e+07	0.306	0.985884	90.25
Q32P28	Prolyl 3-hydroxylase 1 OS=Homo sapiens OX=9606 GN=P3H1 PE=1 SV=2	83.3	0	0	2	2	1	1	2	2	1	1	0	0	0	0.500583	unique	unique		2	1	4	3	0.512893		335744		725759	3.77531e+06	4.078e+06	1.07286e+06	0.306	0.985884	81.11
Q86UP2	Kinectin OS=Homo sapiens OX=9606 GN=KTN1 PE=1 SV=1	156.2	0	0	0	0	0	0	2	2	0	0	0	0	0	0	0	0		0	0	2	2	0		187738	516172		920386	998735		0.325	0.985884	75.08
O76021	Ribosomal L1 domain-containing protein 1 OS=Homo sapiens OX=9606 GN=RSL1D1 PE=1 SV=3	54.9	0	0	0	0	1	1	0	0	0	0	0	0	0	unique	0	unique		1	1	0	0	unique		144697	285183	78897.6		721402	331854	0.307	0.986523	61.18
O75083	WD repeat-containing protein 1 OS=Homo sapiens OX=9606 GN=WDR1 PE=1 SV=4	66.2	5	5	4	4	8	8	10	10	1	1	2	2	0.237911	0.800933	2.48714	3.52599		14	9	17	10	0.844764		2.51983e+06	9.30043e+06	9.22626e+06	2.3609e+07	4.09667e+07	1.31192e+07	0.324	0.986682	64.07
Q8NBS9	Thioredoxin domain-containing protein 5 OS=Homo sapiens OX=9606 GN=TXNDC5 PE=1 SV=2	47.6	6	5	9	8	9	8	11	8	5	5	6	5	0.126886	0.819136	4.14524	5.09126		21	9	26	10	0.828519		1.24649e+07	3.61742e+07	4.81066e+07	6.67405e+07	9.42372e+07	1.45983e+08	0.324	0.987726	55.47
P62913	60S ribosomal protein L11 OS=Homo sapiens OX=9606 GN=RPL11 PE=1 SV=2	20.2	1	1	2	2	4	4	6	5	2	2	1	1	0.0951642	0.667444	9.94858	10.7112		7	4	7	3	1.02579		5.82027e+06	2.57047e+07	1.61976e+07	3.48468e+07	7.81918e+07	2.26447e+07	0.307	0.987726	79.09
Q03135	Caveolin-1 OS=Homo sapiens OX=9606 GN=CAV1 PE=1 SV=4	20.5	1	1	1	1	1	1	3	3	0	0	1	1	0.190328	0.333722	0	0.524051		3	2	6	3	0.512893		583921	6.52334e+06	5.07211e+06	1.66158e+07	1.8662e+07	9.35679e+06	0.324	0.987726	53.97
O60701	UDP-glucose 6-dehydrogenase OS=Homo sapiens OX=9606 GN=UGDH PE=1 SV=1	55	2	2	2	2	1	1	5	5	1	1	1	1	0.190328	0.200233	4.97429	5.36485		4	2	8	6	0.512893		498377	1.16786e+06	1.67154e+06	4.45661e+06	7.56248e+06	2.04079e+06	0.307	0.98849	44.87
P60660	Myosin light polypeptide 6 OS=Homo sapiens OX=9606 GN=MYL6 PE=1 SV=2	16.9	4	4	6	5	6	5	9	7	6	6	4	4	0.126886	0.667444	7.46143	8.25576		16	6	19	7	0.863819		8.85194e+06	2.19616e+07	1.4716e+07	4.47894e+07	6.83132e+07	4.20235e+07	0.307	0.988577	66.99
P50991	T-complex protein 1 subunit delta OS=Homo sapiens OX=9606 GN=CCT4 PE=1 SV=4	57.9	1	1	1	1	7	6	12	10	2	2	4	4	0.190328	0.584014	2.48714	3.26149		10	7	17	11	0.603403		7.72214e+06	2.53341e+07	2.21535e+07	7.25174e+07	9.06717e+07	3.96326e+07	0.323	0.988907	70.76
O43242	26S proteasome non-ATPase regulatory subunit 3 OS=Homo sapiens OX=9606 GN=PSMD3 PE=1 SV=2	60.9	0	0	1	1	2	2	1	1	1	1	0	0	0	2.00233	unique	unique		3	2	2	1	1.53868			306383			995972		0.308	0.989299	0
O43615	Mitochondrial import inner membrane translocase subunit TIM44 OS=Homo sapiens OX=9606 GN=TIMM44 PE=1 SV=2	51.3	0	0	1	1	0	0	2	2	1	1	0	0	0	0	unique	unique		1	1	3	2	0.341928			1.00724e+06	771379	2.97782e+06	4.1756e+06	1.54669e+06	0.308	0.989299	42.51
P52789	Hexokinase-2 OS=Homo sapiens OX=9606 GN=HK2 PE=1 SV=2	102.3	0	0	0	0	0	0	3	3	0	0	0	0	0	0	0	0		0	0	3	3	0			518985		699806	1.88167e+06		0.323	0.990765	64.08
P14618	Pyruvate kinase PKM OS=Homo sapiens OX=9606 GN=PKM PE=1 SV=4	57.9	26	23	19	16	36	30	39	27	26	21	16	15	0.26045	0.924154	8.08322	9.26782		88	32	74	30	1.21985		4.53742e+07	1.74342e+08	9.08941e+07	2.42938e+08	4.94373e+08	1.83463e+08	0.318	0.99201	75.52
Q71U36	Tubulin alpha-1A chain OS=Homo sapiens OX=9606 GN=TUBA1A PE=1 SV=1	50.1	0	0	0	0	32	1	43	1	0	0	0	0	0	0.745054	0	0.745054		82	1	91	1	0.924334		6.20482e+06	2.05293e+07	1.75018e+07	3.44252e+07	8.69726e+07	3.60522e+07	0.313	0.99201	67.31
P07355	Annexin A2 OS=Homo sapiens OX=9606 GN=ANXA2 PE=1 SV=2	38.6	16	13	16	13	27	21	27	21	18	15	13	12	0.190328	1.00117	6.88748	8.07897		61	22	56	23	1.11737		3.64334e+07	1.13353e+08	7.47737e+07	1.40831e+08	3.6769e+08	1.25878e+08	0.321	0.99201	67.23
P26641	Elongation factor 1-gamma OS=Homo sapiens OX=9606 GN=EEF1G PE=1 SV=3	50.1	10	9	7	6	17	14	14	13	8	7	6	6	0.271898	1.2157	6.63239	8.11999		35	14	28	13	1.28223		1.07362e+07	3.60063e+07	2.12383e+07	4.45192e+07	8.67037e+07	2.39007e+07	0.31	0.99201	73.72
O00299	Chloride intracellular channel protein 1 OS=Homo sapiens OX=9606 GN=CLIC1 PE=1 SV=4	26.9	8	7	5	5	7	7	9	8	7	7	3	3	0.304526	0.778685	11.6067	12.6899		22	9	17	8	1.32749		2.68742e+07	2.50852e+07	2.20319e+07	2.5654e+07	5.76676e+07	7.05608e+07	0.31	0.99201	73.43
Q06830	Peroxiredoxin-1 OS=Homo sapiens OX=9606 GN=PRDX1 PE=1 SV=1	22.1	7	4	3	3	8	6	10	6	6	5	4	2	0.4441	0.800933	7.46143	8.70647		21	5	17	6	1.26715		1.59204e+07	4.87967e+07	3.50247e+07	9.6338e+07	1.65428e+08	8.79921e+07	0.32	0.99201	73.09
P61978	Heterogeneous nuclear ribonucleoprotein K OS=Homo sapiens OX=9606 GN=HNRNPK PE=1 SV=1	50.9	4	4	8	8	9	9	14	14	8	8	4	4	0.0951642	0.643607	9.94858	10.6874		21	12	26	16	0.828519		9.33433e+06	3.42585e+07	1.73451e+07	6.76708e+07	1.05092e+08	2.93225e+07	0.322	0.99201	57.01
Q08211	ATP-dependent RNA helicase A OS=Homo sapiens OX=9606 GN=DHX9 PE=1 SV=4	140.9	5	4	10	9	9	8	12	12	4	4	0	0	0.0951642	0.750875	unique	unique		18	9	23	15	0.802788		1.58154e+06	1.12539e+07	7.24274e+06	2.57277e+07	3.92744e+07	1.4607e+07	0.311	0.99201	69.7
Q01813	ATP-dependent 6-phosphofructokinase, platelet type OS=Homo sapiens OX=9606 GN=PFKP PE=1 SV=2	85.5	3	3	4	4	13	13	15	15	2	2	0	0	0.142746	0.867678	unique	unique		18	15	19	17	0.971797		1.52968e+06	1.26831e+07	5.43264e+06	2.28056e+07	4.28179e+07	6.99741e+06	0.313	0.99201	65.28
P01024	Complement C3 OS=Homo sapiens OX=9606 GN=C3 PE=1 SV=2	187	8	4	7	4	5	3	4	2	4	2	4	3	0.217518	1.25146	4.97429	6.44327		17	4	15	4	1.16256		1.41878e+06	4.0256e+06	1.03629e+07	4.25965e+07	1.1409e+07	1.9578e+07	0.311	0.99201	85.51
Q15365	Poly(rC)-binding protein 1 OS=Homo sapiens OX=9606 GN=PCBP1 PE=1 SV=2	37.5	4	1	9	5	7	3	12	8	6	3	3	3	0.0845904	0.584014	9.94858	10.6172		17	5	25	8	0.697534		5.8244e+06	2.86179e+07	2.03979e+07	4.94668e+07	8.76023e+07	3.81941e+07	0.321	0.99201	71.54
P15880	40S ribosomal protein S2 OS=Homo sapiens OX=9606 GN=RPS2 PE=1 SV=2	31.3	3	3	7	7	8	8	9	9	5	5	4	4	0.0815694	0.889926	6.21786	7.18936		16	8	21	10	0.781551		9.20694e+06	3.27569e+07	1.84908e+07	6.34585e+07	9.76272e+07	3.97124e+07	0.318	0.99201	72.62
P40939	Trifunctional enzyme subunit alpha, mitochondrial OS=Homo sapiens OX=9606 GN=HADHA PE=1 SV=2	82.9	4	4	7	6	9	8	12	11	3	3	2	2	0.108759	0.750875	7.46143	8.32107		16	9	21	12	0.781551		1.73902e+06	7.13189e+06	4.97034e+06	1.43201e+07	4.53549e+07	4.62202e+06	0.311	0.99201	100.24
P62826	GTP-binding nuclear protein Ran OS=Homo sapiens OX=9606 GN=RAN PE=1 SV=3	24.4	2	2	3	3	5	4	5	4	4	4	1	1	0.126886	1.00117	19.8972	21.0252		11	6	9	6	1.25374		4.92342e+06	1.45174e+07	6.96663e+06	2.2631e+07	6.44657e+07	1.30019e+07	0.318	0.99201	83.12
P62701	40S ribosomal protein S4, X isoform OS=Homo sapiens OX=9606 GN=RPS4X PE=1 SV=2	29.6	3	3	4	4	4	4	8	8	3	3	1	1	0.142746	0.500583	14.9229	15.5662		10	5	13	9	0.789066		9.28479e+06	3.30387e+07	2.30761e+07	5.14296e+07	9.70863e+07	5.14878e+07	0.319	0.99201	67.09
P27708	CAD protein OS=Homo sapiens OX=9606 GN=CAD PE=1 SV=3	242.8	2	2	7	7	5	5	10	10	2	2	1	1	0.0543796	0.500583	9.94858	10.5035		9	6	18	12	0.512893		445358	3.66691e+06	2.03611e+06	1.19661e+07	1.50567e+07	5.3886e+06	0.312	0.99201	58.06
P04792	Heat shock protein beta-1 OS=Homo sapiens OX=9606 GN=HSPB1 PE=1 SV=2	22.8	2	2	0	0	3	3	2	2	3	3	0	0	unique	1.50175	unique	unique		8	4	2	2	4.10314		1.00535e+06	4.23581e+06	3.33131e+06	1.06414e+07	1.25196e+07	9.50403e+06	0.323	0.99201	29.72
P54886	Delta-1-pyrroline-5-carboxylate synthase OS=Homo sapiens OX=9606 GN=ALDH18A1 PE=1 SV=2	87.2	2	2	4	4	6	6	9	9	0	0	2	2	0.0951642	0.667444	0	0.762609		8	6	15	10	0.547085		1.1204e+06	7.1997e+06	5.9093e+06	6.32012e+06	2.36133e+07	1.10012e+07	0.321	0.99201	54.44
P62280	40S ribosomal protein S11 OS=Homo sapiens OX=9606 GN=RPS11 PE=1 SV=3	18.4	2	2	4	4	4	4	8	6	2	2	2	2	0.0951642	0.500583	4.97429	5.57004		8	5	14	7	0.586163		4.64343e+06	2.02449e+07	1.15013e+07	4.01314e+07	6.8228e+07	2.75729e+07	0.321	0.99201	65.91
P11586	C-1-tetrahydrofolate synthase, cytoplasmic OS=Homo sapiens OX=9606 GN=MTHFD1 PE=1 SV=4	101.5	2	2	1	1	4	4	8	7	2	2	0	0	0.380657	0.500583	unique	unique		8	6	9	8	0.911809		500718	5.58063e+06	4.21572e+06	1.33467e+07	1.94643e+07	7.27779e+06	0.311	0.99201	45.25
P04004	Vitronectin OS=Homo sapiens OX=9606 GN=VTN PE=1 SV=1	54.3	3	2	3	2	2	2	2	2	2	1	2	1	0.190328	1.00117	4.97429	6.16578		7	2	7	2	1.02579		718900	1.86441e+06	3.11258e+06	5.78896e+06	5.26672e+06	6.04025e+06	0.32	0.99201	61.97
Q9NR30	Nucleolar RNA helicase 2 OS=Homo sapiens OX=9606 GN=DDX21 PE=1 SV=5	87.3	2	2	3	3	3	3	5	4	2	2	2	2	0.126886	0.6007	4.97429	5.70188		7	4	10	5	0.71805		522182	3.04742e+06	2.19195e+06	6.76838e+06	1.1428e+07	4.34258e+06	0.313	0.99201	53.93
P17980	26S proteasome regulatory subunit 6A OS=Homo sapiens OX=9606 GN=PSMC3 PE=1 SV=3	49.2	1	1	2	2	3	3	5	4	3	3	1	1	0.0951642	0.6007	14.9229	15.6187		7	4	8	5	0.897562		165578	1.2773e+06	776549	2.95392e+06	5.40096e+06	1.226e+06	0.321	0.99201	67.74
P13987	CD59 glycoprotein OS=Homo sapiens OX=9606 GN=CD59 PE=1 SV=1	14.2	2	2	3	3	3	3	3	2	2	2	2	2	0.126886	1.00117	4.97429	6.10234		7	3	8	3	0.897562		6.62777e+06	2.17387e+07	1.69854e+07	4.81461e+07	6.43713e+07	2.24862e+07	0.313	0.99201	51.53
P02656	Apolipoprotein C-III OS=Homo sapiens OX=9606 GN=APOC3 PE=1 SV=1	10.8	2	1	2	1	2	1	2	1	2	1	2	1	0.190328	1.00117	4.97429	6.16578		6	1	6	1	1.02579		2.11054e+06	6.59746e+06	1.3918e+07	3.20779e+07	1.80885e+07	2.06929e+07	0.319	0.99201	81.57
Q71UM5	40S ribosomal protein S27-like OS=Homo sapiens OX=9606 GN=RPS27L PE=1 SV=3	9.5	2	2	2	2	2	2	2	2	2	2	2	2	0.190328	1.00117	4.97429	6.16578		6	2	6	2	1.02579		4.04103e+06	1.33916e+07	8.66558e+06	2.26375e+07	3.28962e+07	2.22501e+07	0.313	0.99201	66.23
P60953	Cell division control protein 42 homolog OS=Homo sapiens OX=9606 GN=CDC42 PE=1 SV=2	21.2	2	2	2	2	1	1	4	2	3	3	1	1	0.190328	0.250292	14.9229	15.3635		6	3	7	2	0.879244		1.95287e+06	5.08198e+06	4.28327e+06	9.66431e+06	1.50218e+07	9.81574e+06	0.32	0.99201	50.84
P84103	Serine/arginine-rich splicing factor 3 OS=Homo sapiens OX=9606 GN=SRSF3 PE=1 SV=1	19.3	2	2	3	3	2	2	4	4	2	2	1	1	0.126886	0.500583	9.94858	10.576		6	2	8	4	0.769339		1.21128e+06	7.02238e+06	5.70729e+06	1.52275e+07	2.62215e+07	7.07521e+06	0.308	0.99201	58.03
Q99714	3-hydroxyacyl-CoA dehydrogenase type-2 OS=Homo sapiens OX=9606 GN=HSD17B10 PE=1 SV=3	26.9	2	2	1	1	2	2	4	4	1	1	1	1	0.380657	0.500583	4.97429	5.85553		5	3	6	4	0.854821		109465	2.8195e+06	597397	1.25966e+06	6.73968e+06	1.15747e+07	0.321	0.99201	79.79
Q9BXP5	Serrate RNA effector molecule homolog OS=Homo sapiens OX=9606 GN=SRRT PE=1 SV=1	100.6	1	1	1	1	2	2	2	2	2	2	0	0	0.190328	1.00117	unique	unique		5	3	3	2	1.70964		318590	383482	323351	7.55591e+06	1.33016e+07	6.85319e+06	0.319	0.99201	64.94
P46940	Ras GTPase-activating-like protein IQGAP1 OS=Homo sapiens OX=9606 GN=IQGAP1 PE=1 SV=1	189.1	1	1	3	3	3	3	4	4	1	1	0	0	0.0634428	0.750875	unique	unique		5	3	7	5	0.732704		239092	848274	645276	1.64787e+06	2.26225e+06	1.36865e+06	0.312	0.99201	48.89
Q16891	MICOS complex subunit MIC60 OS=Homo sapiens OX=9606 GN=IMMT PE=1 SV=1	83.6	1	1	1	1	2	2	9	8	2	2	1	1	0.190328	0.222481	9.94858	10.3614		5	4	12	9	0.427411		1.55552e+06	6.87036e+06	4.17742e+06	1.4586e+07	2.30613e+07	8.41796e+06	0.313	0.99201	51.83
P62750	60S ribosomal protein L23a OS=Homo sapiens OX=9606 GN=RPL23A PE=1 SV=1	17.7	1	1	0	0	2	2	2	2	1	1	0	0	unique	1.00117	unique	unique		4	2	2	2	2.05157			1.58618e+06			5.01671e+06		0.318	0.99201	6.56
P35268	60S ribosomal protein L22 OS=Homo sapiens OX=9606 GN=RPL22 PE=1 SV=2	14.8	1	1	0	0	2	2	3	3	1	1	0	0	unique	0.667444	unique	unique		4	2	3	3	1.36771		1.07629e+06	3.32961e+06	2.14187e+06	1.44107e+06	1.4891e+07	2.90709e+06	0.317	0.99201	51.84
Q9BW19	Kinesin-like protein KIFC1 OS=Homo sapiens OX=9606 GN=KIFC1 PE=1 SV=2	73.7	1	1	1	1	1	1	2	2	1	1	0	0	0.190328	0.500583	unique	unique		3	1	3	2	1.02579		167965	449602	341451	1.1877e+06	1.01227e+06		0.311	0.99201	35.3
P18124	60S ribosomal protein L7 OS=Homo sapiens OX=9606 GN=RPL7 PE=1 SV=1	29.2	0	0	0	0	2	2	5	4	1	1	0	0	0	0.400467	unique	unique		3	2	5	4	0.615471		1.22373e+06	9.63634e+06	2.64544e+06	9.36206e+06	3.1123e+07	7.08949e+06	0.32	0.99201	79.31
Q01082	Spectrin beta chain, non-erythrocytic 1 OS=Homo sapiens OX=9606 GN=SPTBN1 PE=1 SV=2	274.4	0	0	0	0	2	2	7	6	1	1	1	1	0	0.286048	4.97429	5.26034		3	3	8	6	0.384669		98008.8	450421	415176	2.68371e+06	7.3717e+06	3.17521e+06	0.318	0.99201	88.19
O95816	BAG family molecular chaperone regulator 2 OS=Homo sapiens OX=9606 GN=BAG2 PE=1 SV=1	23.8	0	0	2	2	1	1	3	3	1	1	2	2	0	0.333722	2.48714	2.82087		2	2	7	3	0.293081		2.92443e+06	8.90101e+06	1.22232e+07	3.38553e+07	2.21301e+07	4.57795e+07	0.319	0.99201	64.17
P54578	Ubiquitin carboxyl-terminal hydrolase 14 OS=Homo sapiens OX=9606 GN=USP14 PE=1 SV=3	56	0	0	0	0	2	2	1	1	0	0	0	0	0	2.00233	0	2.00233		2	2	1	1	2.05157			580417			1.81696e+06		0.319	0.99201	0
Q53RD9	Fibulin-7 OS=Homo sapiens OX=9606 GN=FBLN7 PE=2 SV=1	47.3	1	1	0	0	0	0	0	0	0	0	1	1	unique	0	0	unique		1	1	1	1	1.02579		589416	2.08519e+06	1.69442e+06	1.55943e+06		8.15488e+06	0.311	0.99201	89.7
Q0VFZ6	Cilia- and flagella- associated protein 210 OS=Homo sapiens OX=9606 GN=CFAP210 PE=2 SV=2	66.4	1	1	0	0	0	0	0	0	0	0	0	0	unique	0	0	unique		1	1	0	0	unique		1.56025e+06	5.16228e+06	3.80143e+06	1.18849e+07	1.56521e+07	7.93441e+06	0.32	0.99201	49.28
Q96JB1	Dynein axonemal heavy chain 8 OS=Homo sapiens OX=9606 GN=DNAH8 PE=1 SV=2	514.3	1	1	0	0	0	0	0	0	0	0	0	0	unique	0	0	unique		1	1	0	0	unique		347094	728581	1.38073e+06	3.08825e+06	1.11244e+06	3.52079e+06	0.312	0.99201	75.28
P09496	Clathrin light chain A OS=Homo sapiens OX=9606 GN=CLTA PE=1 SV=1	27.1	0	0	2	2	1	1	2	1	0	0	0	0	0	0.500583	0	0.500583		1	1	4	2	0.256446			863067	484430	6.59456e+06	5.79533e+06		0.322	0.99201	35.48
P10599	Thioredoxin OS=Homo sapiens OX=9606 GN=TXN PE=1 SV=3	11.7	0	0	1	1	1	1	2	2	0	0	0	0	0	0.500583	0	0.500583		1	1	3	3	0.341928		1.67403e+06	4.16239e+06	1.4132e+06	3.945e+06	1.11666e+07	2.87062e+06	0.319	0.99201	95.57
Q13155	Aminoacyl tRNA synthase complex-interacting multifunctional protein 2 OS=Homo sapiens OX=9606 GN=AIMP2 PE=1 SV=2	35.3	0	0	1	1	1	1	0	0	0	0	0	0	0	unique	0	unique		1	1	1	1	1.02579		220962	1.66921e+06	517968	1.60671e+06	3.19659e+06		0.319	0.99201	1.68
Q02978	Mitochondrial 2-oxoglutarate/malate carrier protein OS=Homo sapiens OX=9606 GN=SLC25A11 PE=1 SV=3	34	0	0	0	0	1	1	2	2	0	0	0	0	0	0.500583	0	0.500583		1	1	2	2	0.512893		264661	1.16432e+06	944536	2.21646e+06	4.96145e+06	1.41573e+06	0.321	0.99201	76.97
Q12905	Interleukin enhancer-binding factor 2 OS=Homo sapiens OX=9606 GN=ILF2 PE=1 SV=2	43	0	0	0	0	1	1	0	0	0	0	0	0	0	unique	0	unique		1	1	0	0	unique			238159			744554		0.32	0.99201	0
P52701	DNA mismatch repair protein Msh6 OS=Homo sapiens OX=9606 GN=MSH6 PE=1 SV=2	152.7	0	0	0	0	1	1	1	1	0	0	0	0	0	1.00117	0	1.00117		1	1	1	1	1.02579			97635.8	123446	268740	436830		0.32	0.99201	32.34
P61158	Actin-related protein 3 OS=Homo sapiens OX=9606 GN=ACTR3 PE=1 SV=3	47.3	0	0	0	0	1	1	1	1	0	0	0	0	0	1.00117	0	1.00117		1	1	1	1	1.02579		68001.9	229702	217269		671571	677595	0.322	0.99201	8.02
Q9NP78	ABC-type oligopeptide transporter ABCB9 OS=Homo sapiens OX=9606 GN=ABCB9 PE=1 SV=1	84.4	0	0	0	0	1	1	0	0	0	0	0	0	0	unique	0	unique		1	1	0	0	unique		589416	2.08519e+06	1.69442e+06	1.55943e+06		8.15488e+06	0.311	0.99201	89.7
Q8IY50	Putative thiamine transporter SLC35F3 OS=Homo sapiens OX=9606 GN=SLC35F3 PE=2 SV=2	46.8	0	0	0	0	0	0	0	0	1	1	0	0	0	0	unique	unique		1	1	0	0	unique		2256471	7.98489e+06	4.69488e+06	1.07577e+07	2.4813e+07	1.14337e+07	0.322	0.99201	79.94
O75396	Vesicle-trafficking protein SEC22b OS=Homo sapiens OX=9606 GN=SEC22B PE=1 SV=5	24.7	0	0	0	0	1	1	3	3	0	0	1	1	0	0.333722	0	0.333722		0	0	3	3	0		164459	424204	321729	713172	1.15387e+06		0.32	0.99201	50.31
P60228	Eukaryotic translation initiation factor 3 subunit E OS=Homo sapiens OX=9606 GN=EIF3E PE=1 SV=1	52.2	0	0	0	0	0	0	3	3	0	0	0	0	0	0	0	0		0	0	3	3	0		82356.2	1.64046e+06	400197	3.09278e+06	4.27143e+06	647508	0.322	0.99201	63.98
O95665	Neurotensin receptor type 2 OS=Homo sapiens OX=9606 GN=NTSR2 PE=1 SV=2	45.4	0	0	0	0	0	0	1	1	0	0	0	0	0	0	0	0		0	0	1	1	0		490248	1.44864e+06	1.42557e+06	3.2005e+06	4.49322e+06	3.39014e+06	0.322	0.99201	40.95
Q9Y676	28S ribosomal protein S18b, mitochondrial OS=Homo sapiens OX=9606 GN=MRPS18B PE=1 SV=1	29.4	0	0	0	0	0	0	1	1	0	0	0	0	0	0	0	0		0	0	1	1	0		158212	680600	660009	1.24854e+06	2.16609e+06		0.309	0.99201	62.79
Q9H223	EH domain-containing protein 4 OS=Homo sapiens OX=9606 GN=EHD4 PE=1 SV=1	61.1	0	0	0	0	0	0	1	1	0	0	0	0	0	0	0	0		0	0	1	1	0			509268	517968	1.60671e+06	1.61596e+06		0.319	0.99201	1.25
Q16880	2-hydroxyacylsphingosine 1-beta-galactosyltransferase OS=Homo sapiens OX=9606 GN=UGT8 PE=1 SV=2	61.4	0	0	0	0	0	0	1	1	0	0	0	0	0	0	0	0		0	0	1	1	0		512543	1.41028e+06	1.47405e+06	3.55148e+06	4.59094e+06	2.835e+06	0.321	0.99201	52.57
Q16512	Serine/threonine-protein kinase N1 OS=Homo sapiens OX=9606 GN=PKN1 PE=1 SV=2	103.9	0	0	0	0	0	0	0	0	0	0	0	0	NA	NA	NA	NA		0	0	1	1	0			622878		1.94487e+06	2.08532e+06		0.309	0.99201	5.17
P08238	Heat shock protein HSP 90-beta OS=Homo sapiens OX=9606 GN=HSP90AB1 PE=1 SV=4	83.2	29	16	33	18	35	18	52	24	29	16	22	13	0.167258	0.673862	6.55702	7.39814		93	21	106	25	0.899981		6.54956e+07	3.06803e+08	1.57352e+08	4.93482e+08	8.04497e+08	3.5302e+08	0.317	0.99445	65.06
P49411	Elongation factor Tu, mitochondrial OS=Homo sapiens OX=9606 GN=TUFM PE=1 SV=2	49.5	8	8	9	9	10	10	10	10	11	11	4	4	0.169181	1.00117	13.6793	14.8496		29	13	23	13	1.29338		6.82135e+06	2.60617e+07	2.62381e+07	6.43448e+07	9.52933e+07	4.52989e+07	0.314	0.994699	64.71
Q07020	60S ribosomal protein L18 OS=Homo sapiens OX=9606 GN=RPL18 PE=1 SV=2	21.6	1	1	3	3	4	4	5	5	4	4	2	2	0.0634428	0.800933	9.94858	10.813		9	6	10	5	0.923207		2.55269e+06	1.10031e+07	6.28184e+06	2.34514e+07	3.88263e+07	1.30289e+07	0.317	0.995793	57.86
P62873	Guanine nucleotide-binding protein G(I)/G(S)/G(T) subunit beta-1 OS=Homo sapiens OX=9606 GN=GNB1 PE=1 SV=3	37.4	2	2	1	1	4	1	4	2	3	3	0	0	0.380657	1.00117	unique	unique		9	2	6	2	1.53868		1.65068e+06	6.1586e+06	4.2937e+06	6.31425e+06	1.5002e+07	8.44056e+06	0.316	0.997125	66.59
P10606	Cytochrome c oxidase subunit 5B, mitochondrial OS=Homo sapiens OX=9606 GN=COX5B PE=1 SV=2	13.7	0	0	1	1	2	2	3	3	1	1	0	0	0	0.667444	unique	unique		3	2	4	3	0.769339		1.06137e+06	5.5139e+06	4.86283e+06	1.41231e+07	1.84e+07	8.83745e+06	0.314	0.998073	50.46
P23528	Cofilin-1 OS=Homo sapiens OX=9606 GN=CFL1 PE=1 SV=3	18.5	4	4	8	5	8	5	7	4	5	4	3	2	0.0951642	1.14419	8.29048	9.52984		17	5	18	5	0.968797		1.44458e+07	2.68925e+07	1.92775e+07	9.74904e+07	1.18348e+08	5.15724e+07	0.316	0.999391	68.82
P23396	40S ribosomal protein S3 OS=Homo sapiens OX=9606 GN=RPS3 PE=1 SV=2	26.7	3	3	4	4	7	7	9	9	5	5	2	2	0.142746	0.778685	12.4357	13.3572		15	10	15	9	1.02579		2957303	1.40563e+07	7.52716e+06	2.44805e+07	4.56662e+07	1.12264e+07	0.315	0.999391	69.58
P22695	Cytochrome b-c1 complex subunit 2, mitochondrial OS=Homo sapiens OX=9606 GN=UQCRC2 PE=1 SV=3	48.4	3	3	3	3	4	4	5	5	2	2	1	1	0.190328	0.800933	9.94858	10.9398		9	5	9	6	1.02579		1.16895e+06	5.83214e+06	7.69653e+06	2.48975e+07	2.04803e+07	2.31787e+07	0.315	0.999772	67.68
Q9H0U3	Magnesium transporter protein 1 OS=Homo sapiens OX=9606 GN=MAGT1 PE=1 SV=1	38	1	1	0	0	2	2	1	1	0	0	0	0	unique	2.00233	0	unique		3	2	1	1	3.07736		406718	2.10125e+06	1.80377e+06	4.88061e+06	7.70039e+06	2.9195e+06	0.316	0.999772	70.92
Q00610	Clathrin heavy chain 1 OS=Homo sapiens OX=9606 GN=CLTC PE=1 SV=5	191.5	14	14	16	15	27	24	27	22	13	12	9	9	0.166537	1.00117	7.18508	8.35279		54	28	52	26	1.06524		1.0925e+07	3.88927e+07	2.96932e+07	1.06777e+08	1.51637e+08	5.26192e+07	0.315	1	61.02
P12956	X-ray repair cross-complementing protein 6 OS=Homo sapiens OX=9606 GN=XRCC6 PE=1 SV=2	69.8	4	4	4	4	10	10	9	8	4	4	2	2	0.190328	1.11241	9.94858	11.2513		18	11	16	11	1.15401		2.38904e+06	1.45567e+07	8.54552e+06	1.77546e+07	7.88502e+07	1.46848e+07	0.316	1	91.49
P43307	Translocon-associated protein subunit alpha OS=Homo sapiens OX=9606 GN=SSR1 PE=1 SV=3	32.2	2	2	1	1	2	2	1	1	1	1	1	1	0.380657	2.00233	4.97429	7.35728		5	2	3	1	1.70964		20335.4	2.71869e+06	2.03249e+06	6.74652e+06	1.175e+07	373425	0.315	1	64.44
P06899	Histone H2B type 1-J OS=Homo sapiens OX=9606 GN=H2BC11 PE=1 SV=3	13.9	11	2	0	0	13	2	0	0	12	2	0	0	unique	unique	unique	unique		36	2	0	0	unique								NA	NA
P08779	Keratin, type I cytoskeletal 16 OS=Homo sapiens OX=9606 GN=KRT16 PE=1 SV=4	51.2	12	2	10	1	14	4	0	0	0	0	8	1	0.228394	unique	0	unique		33	4	24	1	1.41045			561135	722657	2.06684e+06			NA	NA
P84243	Histone H3.3 OS=Homo sapiens OX=9606 GN=H3-3A PE=1 SV=2	15.3	3	2	2	2	8	4	0	0	7	4	2	2	0.285493	unique	17.41	unique		17	5	0	0	unique								NA	NA
P80297	Metallothionein-1X OS=Homo sapiens OX=9606 GN=MT1X PE=1 SV=1	6.1	2	2	0	0	3	1	3	1	2	1	3	3	unique	1.00117	3.31619	unique		7	1	0	0	unique								NA	NA
P08134	Rho-related GTP-binding protein RhoC OS=Homo sapiens OX=9606 GN=RHOC PE=1 SV=1	22	2	2	3	3	4	3	0	0	1	1	1	1	0.126886	unique	4.97429	unique		7	3	0	0	unique								NA	NA
O14787	Transportin-2 OS=Homo sapiens OX=9606 GN=TNPO2 PE=1 SV=3	101.3	3	1	0	0	2	2	0	0	0	0	0	0	unique	unique	0	unique		6	1	0	0	unique								NA	NA
Q08431	Lactadherin OS=Homo sapiens OX=9606 GN=MFGE8 PE=1 SV=3	43.1	1	1	1	1	3	3	3	2	2	2	0	0	0.190328	1.00117	unique	unique		6	3	5	3	1.23094		87615.7	125608		747775	2.64185e+06		NA	NA
P04732	Metallothionein-1E OS=Homo sapiens OX=9606 GN=MT1E PE=1 SV=1	6	0	0	2	1	3	1	3	1	2	1	0	0	0	1.00117	unique	unique		6	1	7	1	0.879244								NA	NA
P30533	Alpha-2-macroglobulin receptor-associated protein OS=Homo sapiens OX=9606 GN=LRPAP1 PE=1 SV=1	41.4	1	1	1	1	2	2	2	2	1	1	2	2	0.190328	1.00117	2.48714	3.67864		4	2	5	2	0.820628			285210		1.09926e+06	4.12785e+06		NA	NA
P14324	Farnesyl pyrophosphate synthase OS=Homo sapiens OX=9606 GN=FDPS PE=1 SV=4	48.2	1	1	1	1	1	1	0	0	1	1	0	0	0.190328	unique	unique	unique		3	1	1	1	3.07736								NA	NA
P00505	Aspartate aminotransferase, mitochondrial OS=Homo sapiens OX=9606 GN=GOT2 PE=1 SV=3	47.5	1	1	1	1	2	2	5	5	0	0	0	0	0.190328	0.400467	0	0.590795		3	2	5	5	0.615471		101430	583977	512948	2.75653e+06	7.01746e+06		NA	NA
Q96KA5	Lipid scramblase CLPTM1L OS=Homo sapiens OX=9606 GN=CLPTM1L PE=1 SV=1	62.2	1	1	0	0	1	1	1	1	1	1	0	0	unique	1.00117	unique	unique		3	1	1	1	3.07736								NA	NA
P62304	Small nuclear ribonucleoprotein E OS=Homo sapiens OX=9606 GN=SNRPE PE=1 SV=1	10.8	1	1	1	1	1	1	1	1	1	1	0	0	0.190328	1.00117	unique	unique		3	1	2	1	1.53868								NA	NA
Q9P2E9	Ribosome-binding protein 1 OS=Homo sapiens OX=9606 GN=RRBP1 PE=1 SV=5	152.4	1	1	1	1	1	1	3	3	1	1	0	0	0.190328	0.333722	unique	unique		3	1	5	3	0.615471								NA	NA
P34932	Heat shock 70 kDa protein 4 OS=Homo sapiens OX=9606 GN=HSPA4 PE=1 SV=4	94.3	0	0	0	0	3	3	0	0	0	0	0	0	0	unique	0	unique		3	3	0	0	unique								NA	NA
Q15286	Ras-related protein Rab-35 OS=Homo sapiens OX=9606 GN=RAB35 PE=1 SV=1	23	0	0	0	0	1	1	1	1	2	1	0	0	0	1.00117	unique	unique		3	2	1	1	3.07736								NA	NA
P62258	14-3-3 protein epsilon OS=Homo sapiens OX=9606 GN=YWHAE PE=1 SV=1	29.2	0	0	0	0	2	1	3	2	0	0	0	0	0	0.667444	0	0.667444		3	1	4	2	0.769339								NA	NA
P12110	Collagen alpha-2(VI) chain OS=Homo sapiens OX=9606 GN=COL6A2 PE=1 SV=4	108.5	0	0	0	0	0	0	0	0	3	3	0	0	0	0	unique	unique		3	3	0	0	unique								NA	NA
Q15428	Splicing factor 3A subunit 2 OS=Homo sapiens OX=9606 GN=SF3A2 PE=1 SV=2	49.2	1	1	0	0	1	1	1	1	0	0	0	0	unique	1.00117	0	unique		2	1	2	1	1.02579								NA	NA
P98160	Basement membrane-specific heparan sulfate proteoglycan core protein OS=Homo sapiens OX=9606 GN=HSPG2 PE=1 SV=4	468.5	2	2	0	0	0	0	0	0	0	0	0	0	unique	0	0	unique		2	2	0	0	unique								NA	NA
Q9BTT0	Acidic leucine-rich nuclear phosphoprotein 32 family member E OS=Homo sapiens OX=9606 GN=ANP32E PE=1 SV=1	30.7	1	1	0	0	1	1	2	1	0	0	0	0	unique	0.500583	0	unique		2	1	2	1	1.02579								NA	NA
P02748	Complement component C9 OS=Homo sapiens OX=9606 GN=C9 PE=1 SV=2	63.1	1	1	2	2	0	0	0	0	1	1	0	0	0.0951642	0	unique	unique		2	1	2	2	1.02579		71855.2			3.40677e+06			NA	NA
P61923	Coatomer subunit zeta-1 OS=Homo sapiens OX=9606 GN=COPZ1 PE=1 SV=1	20.2	1	1	0	0	1	1	0	0	0	0	0	0	unique	unique	0	unique		2	1	0	0	unique								NA	NA
P20339	Ras-related protein Rab-5A OS=Homo sapiens OX=9606 GN=RAB5A PE=1 SV=2	23.6	1	1	0	0	0	0	0	0	0	0	0	0	unique	0	0	unique		2	1	0	0	unique								NA	NA
Q92552	28S ribosomal protein S27, mitochondrial OS=Homo sapiens OX=9606 GN=MRPS27 PE=1 SV=3	47.6	1	1	0	0	1	1	2	2	0	0	0	0	unique	0.500583	0	unique		2	1	1	1	2.05157								NA	NA
P43304	Glycerol-3-phosphate dehydrogenase, mitochondrial OS=Homo sapiens OX=9606 GN=GPD2 PE=1 SV=3	80.8	0	0	2	2	1	1	2	2	1	1	0	0	0	0.500583	unique	unique		2	1	4	3	0.512893								NA	NA
Q06210	Glutamine--fructose-6-phosphate aminotransferase [isomerizing] 1 OS=Homo sapiens OX=9606 GN=GFPT1 PE=1 SV=3	78.8	0	0	1	1	2	2	2	2	0	0	0	0	0	1.00117	0	1.00117		2	2	3	3	0.683857								NA	NA
O15143	Actin-related protein 2/3 complex subunit 1B OS=Homo sapiens OX=9606 GN=ARPC1B PE=1 SV=3	40.9	0	0	0	0	2	2	0	0	0	0	0	0	0	unique	0	unique		2	2	0	0	unique								NA	NA
Q9BQB6	Vitamin K epoxide reductase complex subunit 1 OS=Homo sapiens OX=9606 GN=VKORC1 PE=1 SV=1	18.2	0	0	0	0	1	1	0	0	1	1	0	0	0	unique	unique	unique		2	1	0	0	unique								NA	NA
Q15691	Microtubule-associated protein RP/EB family member 1 OS=Homo sapiens OX=9606 GN=MAPRE1 PE=1 SV=3	30	0	0	0	0	1	1	0	0	1	1	0	0	0	unique	unique	unique		2	2	0	0	unique								NA	NA
O75521	Enoyl-CoA delta isomerase 2 OS=Homo sapiens OX=9606 GN=ECI2 PE=1 SV=4	43.6	0	0	0	0	2	2	1	1	0	0	0	0	0	2.00233	0	2.00233		2	2	1	1	2.05157								NA	NA
P62308	Small nuclear ribonucleoprotein G OS=Homo sapiens OX=9606 GN=SNRPG PE=1 SV=1	8.5	0	0	0	0	1	1	0	0	1	1	0	0	0	unique	unique	unique		2	1	0	0	unique								NA	NA
Q13617	Cullin-2 OS=Homo sapiens OX=9606 GN=CUL2 PE=1 SV=2	86.9	0	0	0	0	2	2	1	1	0	0	0	0	0	2.00233	0	2.00233		2	2	1	1	2.05157		363513248	1.93258e+08	1.78075e+08		432007		NA	NA
Q9NR12	PDZ and LIM domain protein 7 OS=Homo sapiens OX=9606 GN=PDLIM7 PE=1 SV=1	49.8	0	0	0	0	1	1	0	0	1	1	0	0	0	unique	unique	unique		2	1	0	0	unique								NA	NA
Q9NZ38	Uncharacterized protein IDI2-AS1 OS=Homo sapiens OX=9606 GN=IDI2-AS1 PE=2 SV=1	21.3	0	0	0	0	2	1	0	0	0	0	0	0	0	unique	0	unique		2	1	0	0	unique								NA	NA
Q63HK5	Teashirt homolog 3 OS=Homo sapiens OX=9606 GN=TSHZ3 PE=1 SV=2	118.5	0	0	0	0	1	1	0	0	1	1	0	0	0	unique	unique	unique		2	1	0	0	unique								NA	NA
P42766	60S ribosomal protein L35 OS=Homo sapiens OX=9606 GN=RPL35 PE=1 SV=2	14.5	0	0	0	0	0	0	0	0	2	2	0	0	0	0	unique	unique		2	2	0	0	unique								NA	NA
Q5JPE7	Nodal modulator 2 OS=Homo sapiens OX=9606 GN=NOMO2 PE=1 SV=1	139.4	1	1	1	1	0	0	0	0	0	0	1	1	0.190328	0	0	0.190328		1	1	0	0	unique								NA	NA
P36507	Dual specificity mitogen-activated protein kinase kinase 2 OS=Homo sapiens OX=9606 GN=MAP2K2 PE=1 SV=1	44.4	1	1	0	0	0	0	1	1	0	0	0	0	unique	0	0	unique		1	1	1	1	1.02579								NA	NA
Q9NSE4	Isoleucine--tRNA ligase, mitochondrial OS=Homo sapiens OX=9606 GN=IARS2 PE=1 SV=2	113.7	1	1	0	0	0	0	2	2	0	0	0	0	unique	0	0	unique		1	1	2	2	0.512893								NA	NA
Q9UBH6	Xenotropic and polytropic retrovirus receptor 1 OS=Homo sapiens OX=9606 GN=XPR1 PE=1 SV=1	81.5	1	1	0	0	0	0	0	0	0	0	0	0	unique	0	0	unique		1	1	0	0	unique								NA	NA
O14967	Calmegin OS=Homo sapiens OX=9606 GN=CLGN PE=1 SV=1	70	1	1	0	0	0	0	0	0	0	0	0	0	unique	0	0	unique		1	1	0	0	unique								NA	NA
Q14185	Dedicator of cytokinesis protein 1 OS=Homo sapiens OX=9606 GN=DOCK1 PE=1 SV=2	215.2	1	1	0	0	0	0	0	0	0	0	0	0	unique	0	0	unique		1	1	0	0	unique								NA	NA
Q9BPX3	Condensin complex subunit 3 OS=Homo sapiens OX=9606 GN=NCAPG PE=1 SV=1	114.3	1	1	0	0	0	0	1	1	0	0	0	0	unique	0	0	unique		1	1	1	1	1.02579								NA	NA
Q9NZJ4	Sacsin OS=Homo sapiens OX=9606 GN=SACS PE=1 SV=2	520.8	1	1	0	0	0	0	0	0	0	0	0	0	unique	0	0	unique		1	1	1	1	1.02579								NA	NA
P02461	Collagen alpha-1(III) chain OS=Homo sapiens OX=9606 GN=COL3A1 PE=1 SV=4	138.5	1	1	0	0	0	0	0	0	0	0	0	0	unique	0	0	unique		1	1	0	0	unique								NA	NA
Q7Z460	CLIP-associating protein 1 OS=Homo sapiens OX=9606 GN=CLASP1 PE=1 SV=1	169.3	1	1	0	0	0	0	0	0	0	0	0	0	unique	0	0	unique		1	1	0	0	unique								NA	NA
O43169	Cytochrome b5 type B OS=Homo sapiens OX=9606 GN=CYB5B PE=1 SV=3	16.7	0	0	1	1	1	1	1	1	0	0	0	0	0	1.00117	0	1.00117		1	1	2	1	0.512893								NA	NA
Q15181	Inorganic pyrophosphatase OS=Homo sapiens OX=9606 GN=PPA1 PE=1 SV=2	32.6	0	0	2	2	1	1	1	1	0	0	0	0	0	1.00117	0	1.00117		1	1	3	2	0.341928								NA	NA
Q8TAA3	Proteasome subunit alpha-type 8 OS=Homo sapiens OX=9606 GN=PSMA8 PE=2 SV=3	28.5	0	0	1	1	1	1	0	0	0	0	0	0	0	unique	0	unique		1	1	0	0	unique								NA	NA
Q15434	RNA-binding motif, single-stranded-interacting protein 2 OS=Homo sapiens OX=9606 GN=RBMS2 PE=1 SV=1	43.9	0	0	1	1	1	1	1	1	0	0	0	0	0	1.00117	0	1.00117		1	1	2	1	0.512893								NA	NA
Q9Y2L1	Exosome complex exonuclease RRP44 OS=Homo sapiens OX=9606 GN=DIS3 PE=1 SV=2	108.9	0	0	1	1	1	1	0	0	0	0	0	0	0	unique	0	unique		1	1	1	1	1.02579								NA	NA
P49591	Serine--tRNA ligase, cytoplasmic OS=Homo sapiens OX=9606 GN=SARS1 PE=1 SV=3	58.7	0	0	1	1	1	1	2	2	0	0	0	0	0	0.500583	0	0.500583		1	1	3	2	0.341928								NA	NA
P55265	Double-stranded RNA-specific adenosine deaminase OS=Homo sapiens OX=9606 GN=ADAR PE=1 SV=4	136	0	0	1	1	1	1	0	0	0	0	0	0	0	unique	0	unique		1	1	1	1	1.02579								NA	NA
P25786	Proteasome subunit alpha type-1 OS=Homo sapiens OX=9606 GN=PSMA1 PE=1 SV=1	29.5	0	0	0	0	1	1	0	0	0	0	0	0	0	unique	0	unique		1	1	0	0	unique								NA	NA
Q15061	WD repeat-containing protein 43 OS=Homo sapiens OX=9606 GN=WDR43 PE=1 SV=3	74.8	0	0	0	0	1	1	1	1	0	0	0	0	0	1.00117	0	1.00117		1	1	1	1	1.02579								NA	NA
Q8N4V1	ER membrane protein complex subunit 5 OS=Homo sapiens OX=9606 GN=MMGT1 PE=1 SV=1	14.7	0	0	0	0	1	1	0	0	0	0	0	0	0	unique	0	unique		1	1	0	0	unique								NA	NA
Q14444	Caprin-1 OS=Homo sapiens OX=9606 GN=CAPRIN1 PE=1 SV=2	78.3	0	0	0	0	1	1	1	1	0	0	0	0	0	1.00117	0	1.00117		1	1	1	1	1.02579								NA	NA
P23381	Tryptophan--tRNA ligase, cytoplasmic OS=Homo sapiens OX=9606 GN=WARS1 PE=1 SV=2	53.1	0	0	0	0	1	1	2	2	0	0	0	0	0	0.500583	0	0.500583		1	1	2	2	0.512893								NA	NA
P31323	cAMP-dependent protein kinase type II-beta regulatory subunit OS=Homo sapiens OX=9606 GN=PRKAR2B PE=1 SV=3	46.3	0	0	0	0	1	1	0	0	0	0	0	0	0	unique	0	unique		1	1	0	0	unique								NA	NA
Q9Y3D7	Mitochondrial import inner membrane translocase subunit TIM16 OS=Homo sapiens OX=9606 GN=PAM16 PE=1 SV=2	13.8	0	0	0	0	1	1	0	0	0	0	0	0	0	unique	0	unique		1	1	0	0	unique								NA	NA
O43633	Charged multivesicular body protein 2a OS=Homo sapiens OX=9606 GN=CHMP2A PE=1 SV=1	25.1	0	0	0	0	1	1	1	1	0	0	0	0	0	1.00117	0	1.00117		1	1	1	1	1.02579								NA	NA
P55735	Protein SEC13 homolog OS=Homo sapiens OX=9606 GN=SEC13 PE=1 SV=3	35.5	0	0	0	0	1	1	1	1	0	0	0	0	0	1.00117	0	1.00117		1	1	1	1	1.02579								NA	NA
P37108	Signal recognition particle 14 kDa protein OS=Homo sapiens OX=9606 GN=SRP14 PE=1 SV=2	14.6	0	0	0	0	1	1	2	2	0	0	0	0	0	0.500583	0	0.500583		1	1	2	2	0.512893								NA	NA
Q9NWW5	Ceroid-lipofuscinosis neuronal protein 6 OS=Homo sapiens OX=9606 GN=CLN6 PE=1 SV=1	35.9	0	0	0	0	1	1	1	1	0	0	0	0	0	1.00117	0	1.00117		1	1	1	1	1.02579								NA	NA
Q6VY07	Phosphofurin acidic cluster sorting protein 1 OS=Homo sapiens OX=9606 GN=PACS1 PE=1 SV=2	104.8	0	0	0	0	1	1	0	0	0	0	0	0	0	unique	0	unique		1	1	0	0	unique								NA	NA
O43837	Isocitrate dehydrogenase [NAD] subunit beta, mitochondrial OS=Homo sapiens OX=9606 GN=IDH3B PE=1 SV=2	42.2	0	0	0	0	1	1	2	2	0	0	0	0	0	0.500583	0	0.500583		1	1	1	1	1.02579								NA	NA
Q9H330	Transmembrane protein 245 OS=Homo sapiens OX=9606 GN=TMEM245 PE=1 SV=3	97.3	0	0	0	0	1	1	0	0	0	0	0	0	0	unique	0	unique		1	1	0	0	unique								NA	NA
Q15121	Astrocytic phosphoprotein PEA-15 OS=Homo sapiens OX=9606 GN=PEA15 PE=1 SV=2	15	0	0	0	0	1	1	0	0	0	0	0	0	0	unique	0	unique		1	1	0	0	unique								NA	NA
Q15287	RNA-binding protein with serine-rich domain 1 OS=Homo sapiens OX=9606 GN=RNPS1 PE=1 SV=1	34.2	0	0	0	0	1	1	1	1	0	0	0	0	0	1.00117	0	1.00117		1	1	1	1	1.02579								NA	NA
P0C7W8	Putative protein FAM90A13P OS=Homo sapiens OX=9606 GN=FAM90A13P PE=5 SV=1	49.8	0	0	0	0	1	1	0	0	0	0	0	0	0	unique	0	unique		1	1	0	0	unique								NA	NA
Q92688	Acidic leucine-rich nuclear phosphoprotein 32 family member B OS=Homo sapiens OX=9606 GN=ANP32B PE=1 SV=1	28.8	0	0	0	0	1	1	0	0	0	0	0	0	0	unique	0	unique		1	1	0	0	unique								NA	NA
Q9ULC5	Long-chain-fatty-acid--CoA ligase 5 OS=Homo sapiens OX=9606 GN=ACSL5 PE=1 SV=1	75.9	0	0	0	0	1	1	1	1	0	0	0	0	0	1.00117	0	1.00117		1	1	1	1	1.02579								NA	NA
O43747	AP-1 complex subunit gamma-1 OS=Homo sapiens OX=9606 GN=AP1G1 PE=1 SV=5	91.3	0	0	0	0	1	1	0	0	0	0	0	0	0	unique	0	unique		1	1	0	0	unique								NA	NA
Q8WWY3	U4/U6 small nuclear ribonucleoprotein Prp31 OS=Homo sapiens OX=9606 GN=PRPF31 PE=1 SV=2	55.4	0	0	0	0	1	1	0	0	0	0	0	0	0	unique	0	unique		1	1	0	0	unique								NA	NA
Q8NC56	LEM domain-containing protein 2 OS=Homo sapiens OX=9606 GN=LEMD2 PE=1 SV=1	56.9	0	0	0	0	1	1	0	0	0	0	0	0	0	unique	0	unique		1	1	0	0	unique								NA	NA
Q14980	Nuclear mitotic apparatus protein 1 OS=Homo sapiens OX=9606 GN=NUMA1 PE=1 SV=2	238.1	0	0	0	0	1	1	1	1	0	0	0	0	0	1.00117	0	1.00117		1	1	1	1	1.02579								NA	NA
Q15942	Zyxin OS=Homo sapiens OX=9606 GN=ZYX PE=1 SV=1	61.2	0	0	0	0	1	1	0	0	0	0	0	0	0	unique	0	unique		1	1	0	0	unique								NA	NA
P61758	Prefoldin subunit 3 OS=Homo sapiens OX=9606 GN=VBP1 PE=1 SV=4	22.6	0	0	0	0	1	1	0	0	0	0	0	0	0	unique	0	unique		1	1	0	0	unique								NA	NA
O14786	Neuropilin-1 OS=Homo sapiens OX=9606 GN=NRP1 PE=1 SV=3	103.1	0	0	0	0	1	1	1	1	0	0	0	0	0	1.00117	0	1.00117		1	1	1	1	1.02579								NA	NA
A8MUU1	Putative fatty acid-binding protein 5-like protein 3 OS=Homo sapiens OX=9606 GN=FABP5P3 PE=5 SV=1	11.3	0	0	0	0	1	1	0	0	0	0	0	0	0	unique	0	unique		1	1	0	0	unique								NA	NA
Q14683	Structural maintenance of chromosomes protein 1A OS=Homo sapiens OX=9606 GN=SMC1A PE=1 SV=2	143.1	0	0	0	0	1	1	1	1	0	0	0	0	0	1.00117	0	1.00117		1	1	1	1	1.02579								NA	NA
Q13011	Delta(3,5)-Delta(2,4)-dienoyl-CoA isomerase, mitochondrial OS=Homo sapiens OX=9606 GN=ECH1 PE=1 SV=2	35.8	0	0	0	0	1	1	1	1	0	0	0	0	0	1.00117	0	1.00117		1	1	1	1	1.02579								NA	NA
Q99829	Copine-1 OS=Homo sapiens OX=9606 GN=CPNE1 PE=1 SV=1	59	0	0	0	0	1	1	0	0	0	0	0	0	0	unique	0	unique		1	1	0	0	unique								NA	NA
P17812	CTP synthase 1 OS=Homo sapiens OX=9606 GN=CTPS1 PE=1 SV=2	66.6	0	0	0	0	1	1	1	1	0	0	0	0	0	1.00117	0	1.00117		1	1	1	1	1.02579								NA	NA
Q9GZL7	Ribosome biogenesis protein WDR12 OS=Homo sapiens OX=9606 GN=WDR12 PE=1 SV=2	47.7	0	0	0	0	1	1	1	1	0	0	0	0	0	1.00117	0	1.00117		1	1	1	1	1.02579								NA	NA
O14980	Exportin-1 OS=Homo sapiens OX=9606 GN=XPO1 PE=1 SV=1	123.3	0	0	0	0	1	1	2	2	0	0	0	0	0	0.500583	0	0.500583		1	1	2	2	0.512893								NA	NA
P05091	Aldehyde dehydrogenase, mitochondrial OS=Homo sapiens OX=9606 GN=ALDH2 PE=1 SV=2	56.3	0	0	0	0	1	1	0	0	0	0	0	0	0	unique	0	unique		1	1	0	0	unique								NA	NA
P62995	Transformer-2 protein homolog beta OS=Homo sapiens OX=9606 GN=TRA2B PE=1 SV=1	33.6	0	0	0	0	1	1	0	0	0	0	0	0	0	unique	0	unique		1	1	0	0	unique								NA	NA
Q12874	Splicing factor 3A subunit 3 OS=Homo sapiens OX=9606 GN=SF3A3 PE=1 SV=1	58.8	0	0	0	0	1	1	0	0	0	0	0	0	0	unique	0	unique		1	1	0	0	unique								NA	NA
Q92888	Rho guanine nucleotide exchange factor 1 OS=Homo sapiens OX=9606 GN=ARHGEF1 PE=1 SV=2	102.4	0	0	0	0	1	1	0	0	0	0	0	0	0	unique	0	unique		1	1	0	0	unique								NA	NA
Q99798	Aconitate hydratase, mitochondrial OS=Homo sapiens OX=9606 GN=ACO2 PE=1 SV=2	85.4	0	0	0	0	1	1	1	1	0	0	0	0	0	1.00117	0	1.00117		1	1	1	1	1.02579								NA	NA
Q9UDY4	DnaJ homolog subfamily B member 4 OS=Homo sapiens OX=9606 GN=DNAJB4 PE=1 SV=1	37.8	0	0	0	0	1	1	0	0	0	0	0	0	0	unique	0	unique		1	1	0	0	unique								NA	NA
P20073	Annexin A7 OS=Homo sapiens OX=9606 GN=ANXA7 PE=1 SV=3	52.7	0	0	0	0	1	1	1	1	0	0	0	0	0	1.00117	0	1.00117		1	1	1	1	1.02579								NA	NA
P27695	DNA-(apurinic or apyrimidinic site) endonuclease OS=Homo sapiens OX=9606 GN=APEX1 PE=1 SV=2	35.5	0	0	0	0	1	1	0	0	0	0	0	0	0	unique	0	unique		1	1	0	0	unique								NA	NA
P38606	V-type proton ATPase catalytic subunit A OS=Homo sapiens OX=9606 GN=ATP6V1A PE=1 SV=2	68.3	0	0	0	0	1	1	0	0	0	0	0	0	0	unique	0	unique		1	1	0	0	unique								NA	NA
P53992	Protein transport protein Sec24C OS=Homo sapiens OX=9606 GN=SEC24C PE=1 SV=3	118.2	0	0	0	0	1	1	0	0	0	0	0	0	0	unique	0	unique		1	1	0	0	unique								NA	NA
Q16650	T-box brain protein 1 OS=Homo sapiens OX=9606 GN=TBR1 PE=1 SV=1	74	0	0	0	0	1	1	0	0	0	0	0	0	0	unique	0	unique		1	1	0	0	unique								NA	NA
Q9H6Z4	Ran-binding protein 3 OS=Homo sapiens OX=9606 GN=RANBP3 PE=1 SV=1	60.2	0	0	0	0	1	1	0	0	0	0	0	0	0	unique	0	unique		1	1	0	0	unique								NA	NA
P35249	Replication factor C subunit 4 OS=Homo sapiens OX=9606 GN=RFC4 PE=1 SV=2	39.7	0	0	0	0	1	1	1	1	0	0	0	0	0	1.00117	0	1.00117		1	1	1	1	1.02579								NA	NA
P47756	F-actin-capping protein subunit beta OS=Homo sapiens OX=9606 GN=CAPZB PE=1 SV=4	31.3	0	0	0	0	1	1	0	0	0	0	0	0	0	unique	0	unique		1	1	0	0	unique								NA	NA
Q5H9M0	PWWP domain-containing DNA repair factor 3B OS=Homo sapiens OX=9606 GN=PWWP3B PE=2 SV=1	79	0	0	0	0	1	1	0	0	0	0	0	0	0	unique	0	unique		1	1	0	0	unique								NA	NA
P55010	Eukaryotic translation initiation factor 5 OS=Homo sapiens OX=9606 GN=EIF5 PE=1 SV=2	49.2	0	0	0	0	1	1	0	0	0	0	0	0	0	unique	0	unique		1	1	0	0	unique								NA	NA
Q8WZ42	Titin OS=Homo sapiens OX=9606 GN=TTN PE=1 SV=4	3813.7	0	0	0	0	1	1	0	0	0	0	0	0	0	unique	0	unique		1	1	0	0	unique								NA	NA
Q8N3K9	Cardiomyopathy-associated protein 5 OS=Homo sapiens OX=9606 GN=CMYA5 PE=1 SV=3	448.9	0	0	0	0	1	1	0	0	0	0	0	0	0	unique	0	unique		1	1	0	0	unique								NA	NA
P00441	Superoxide dismutase [Cu-Zn] OS=Homo sapiens OX=9606 GN=SOD1 PE=1 SV=2	15.9	0	0	0	0	1	1	0	0	0	0	0	0	0	unique	0	unique		1	1	0	0	unique								NA	NA
P24468	COUP transcription factor 2 OS=Homo sapiens OX=9606 GN=NR2F2 PE=1 SV=1	45.5	0	0	0	0	1	1	0	0	0	0	0	0	0	unique	0	unique		1	1	0	0	unique								NA	NA
P02679	Fibrinogen gamma chain OS=Homo sapiens OX=9606 GN=FGG PE=1 SV=3	51.5	0	0	0	0	1	1	0	0	0	0	0	0	0	unique	0	unique		1	1	0	0	unique								NA	NA
Q92665	28S ribosomal protein S31, mitochondrial OS=Homo sapiens OX=9606 GN=MRPS31 PE=1 SV=3	45.3	0	0	0	0	1	1	1	1	0	0	0	0	0	1.00117	0	1.00117		1	1	1	1	1.02579								NA	NA
P62891	60S ribosomal protein L39 OS=Homo sapiens OX=9606 GN=RPL39 PE=1 SV=2	6.4	0	0	0	0	1	1	0	0	1	1	0	0	0	unique	unique	unique		1	1	0	0	unique								NA	NA
P62070	Ras-related protein R-Ras2 OS=Homo sapiens OX=9606 GN=RRAS2 PE=1 SV=1	23.4	0	0	0	0	0	0	2	2	1	1	0	0	0	0	unique	unique		1	1	2	2	0.512893								NA	NA
Q9NQ55	Suppressor of SWI4 1 homolog OS=Homo sapiens OX=9606 GN=PPAN PE=2 SV=1	53.2	0	0	0	0	0	0	1	1	1	1	0	0	0	0	unique	unique		1	1	1	1	1.02579								NA	NA
P22307	Sterol carrier protein 2 OS=Homo sapiens OX=9606 GN=SCP2 PE=1 SV=2	59	0	0	0	0	0	0	2	2	1	1	0	0	0	0	unique	unique		1	1	2	2	0.512893								NA	NA
P51659	Peroxisomal multifunctional enzyme type 2 OS=Homo sapiens OX=9606 GN=HSD17B4 PE=1 SV=3	79.6	0	0	0	0	0	0	1	1	1	1	0	0	0	0	unique	unique		1	1	1	1	1.02579								NA	NA
P84095	Rho-related GTP-binding protein RhoG OS=Homo sapiens OX=9606 GN=RHOG PE=1 SV=1	21.3	0	0	0	0	0	0	0	0	1	1	0	0	0	0	unique	unique		1	1	0	0	unique								NA	NA
P50281	Matrix metalloproteinase-14 OS=Homo sapiens OX=9606 GN=MMP14 PE=1 SV=3	65.9	0	0	0	0	0	0	0	0	1	1	0	0	0	0	unique	unique		1	1	0	0	unique								NA	NA
O75915	PRA1 family protein 3 OS=Homo sapiens OX=9606 GN=ARL6IP5 PE=1 SV=1	21.6	0	0	0	0	0	0	0	0	1	1	0	0	0	0	unique	unique		1	1	0	0	unique								NA	NA
P25789	Proteasome subunit alpha type-4 OS=Homo sapiens OX=9606 GN=PSMA4 PE=1 SV=1	29.5	0	0	0	0	0	0	0	0	1	1	0	0	0	0	unique	unique		1	1	0	0	unique								NA	NA
P05546	Heparin cofactor 2 OS=Homo sapiens OX=9606 GN=SERPIND1 PE=1 SV=3	57	0	0	0	0	0	0	0	0	1	1	0	0	0	0	unique	unique		1	1	0	0	unique								NA	NA
P25685	DnaJ homolog subfamily B member 1 OS=Homo sapiens OX=9606 GN=DNAJB1 PE=1 SV=4	38	0	0	0	0	0	0	0	0	1	1	0	0	0	0	unique	unique		1	1	0	0	unique								NA	NA
P55001	Microfibrillar-associated protein 2 OS=Homo sapiens OX=9606 GN=MFAP2 PE=1 SV=1	20.8	0	0	0	0	0	0	0	0	1	1	0	0	0	0	unique	unique		1	1	0	0	unique								NA	NA
Q13724	Mannosyl-oligosaccharide glucosidase OS=Homo sapiens OX=9606 GN=MOGS PE=1 SV=5	91.9	0	0	0	0	0	0	0	0	1	1	0	0	0	0	unique	unique		1	1	0	0	unique								NA	NA
P06400	Retinoblastoma-associated protein OS=Homo sapiens OX=9606 GN=RB1 PE=1 SV=2	106.1	0	0	0	0	0	0	0	0	1	1	0	0	0	0	unique	unique		1	1	0	0	unique								NA	NA
Q9Y587	AP-4 complex subunit sigma-1 OS=Homo sapiens OX=9606 GN=AP4S1 PE=1 SV=1	17	0	0	0	0	0	0	0	0	1	1	0	0	0	0	unique	unique		1	1	0	0	unique								NA	NA
P98161	Polycystin-1 OS=Homo sapiens OX=9606 GN=PKD1 PE=1 SV=3	462.2	0	0	0	0	0	0	0	0	1	1	0	0	0	0	unique	unique		1	1	0	0	unique								NA	NA
P78406	mRNA export factor RAE1 OS=Homo sapiens OX=9606 GN=RAE1 PE=1 SV=1	40.9	0	0	0	0	0	0	0	0	1	1	0	0	0	0	unique	unique		1	1	0	0	unique								NA	NA
Q96A70	Antizyme inhibitor 2 OS=Homo sapiens OX=9606 GN=AZIN2 PE=1 SV=1	49.9	0	0	0	0	0	0	0	0	0	0	0	0	NA	NA	NA	NA		1	1	0	0	unique								NA	NA
O14795	Protein unc-13 homolog B OS=Homo sapiens OX=9606 GN=UNC13B PE=1 SV=2	180.6	0	0	0	0	0	0	0	0	0	0	0	0	NA	NA	NA	NA		1	1	0	0	unique								NA	NA
P68363	Tubulin alpha-1B chain OS=Homo sapiens OX=9606 GN=TUBA1B PE=1 SV=1	50.1	26	4	25	5	0	0	0	0	25	4	26	4	0.197942	0	4.78297	4.98091		0	0	0	0	0								NA	NA
P63267	Actin, gamma-enteric smooth muscle OS=Homo sapiens OX=9606 GN=ACTG2 PE=1 SV=1	41.9	26	1	0	0	27	1	30	1	0	0	0	0	unique	0.90105	0	unique		0	0	72	1	0								NA	NA
P57721	Poly(rC)-binding protein 3 OS=Homo sapiens OX=9606 GN=PCBP3 PE=1 SV=2	39.4	4	1	0	0	0	0	0	0	4	1	0	0	unique	0	unique	unique		0	0	0	0	0								NA	NA
P62987	Ubiquitin-60S ribosomal protein L40 OS=Homo sapiens OX=9606 GN=UBA52 PE=1 SV=2	14.7	2	2	4	2	0	0	0	0	0	0	2	2	0.0951642	0	0	0.0951642		0	0	0	0	0								NA	NA
P02100	Hemoglobin subunit epsilon OS=Homo sapiens OX=9606 GN=HBE1 PE=1 SV=2	16.2	2	1	2	1	2	1	2	1	0	0	2	1	0.190328	1.00117	0	1.19149		0	0	6	1	0								NA	NA
Q6NVV1	Putative 60S ribosomal protein L13a protein RPL13AP3 OS=Homo sapiens OX=9606 GN=RPL13AP3 PE=5 SV=1	12.1	1	1	1	1	0	0	0	0	0	0	0	0	0.190328	0	0	0.190328		0	0	0	0	0								NA	NA
P62136	Serine/threonine-protein phosphatase PP1-alpha catalytic subunit OS=Homo sapiens OX=9606 GN=PPP1CA PE=1 SV=1	37.5	1	1	0	0	0	0	0	0	1	1	0	0	unique	0	unique	unique		0	0	0	0	0								NA	NA
Q02325	Plasminogen-like protein B OS=Homo sapiens OX=9606 GN=PLGLB1 PE=3 SV=1	11	1	1	0	0	0	0	0	0	0	0	0	0	unique	0	0	unique		0	0	0	0	0								NA	NA
P61204	ADP-ribosylation factor 3 OS=Homo sapiens OX=9606 GN=ARF3 PE=1 SV=2	20.6	1	1	0	0	0	0	0	0	0	0	0	0	unique	0	0	unique		0	0	0	0	0								NA	NA
P40763	Signal transducer and activator of transcription 3 OS=Homo sapiens OX=9606 GN=STAT3 PE=1 SV=2	88	0	0	1	1	0	0	0	0	0	0	0	0	0	0	0	0		0	0	1	1	0								NA	NA
Q9NZB2	Constitutive coactivator of PPAR-gamma-like protein 1 OS=Homo sapiens OX=9606 GN=FAM120A PE=1 SV=2	121.8	0	0	1	1	0	0	2	2	0	0	0	0	0	0	0	0		0	0	3	2	0								NA	NA
P13929	Beta-enolase OS=Homo sapiens OX=9606 GN=ENO3 PE=1 SV=5	47	0	0	1	1	0	0	0	0	0	0	0	0	0	0	0	0		0	0	0	0	0								NA	NA
P43686	26S proteasome regulatory subunit 6B OS=Homo sapiens OX=9606 GN=PSMC4 PE=1 SV=2	47.3	0	0	1	1	0	0	0	0	0	0	0	0	0	0	0	0		0	0	2	1	0								NA	NA
Q96GC9	Vacuole membrane protein 1 OS=Homo sapiens OX=9606 GN=VMP1 PE=1 SV=1	46.2	0	0	1	1	0	0	1	1	0	0	0	0	0	0	0	0		0	0	2	1	0								NA	NA
Q8WUM4	Programmed cell death 6-interacting protein OS=Homo sapiens OX=9606 GN=PDCD6IP PE=1 SV=1	96	0	0	1	1	0	0	2	2	0	0	0	0	0	0	0	0		0	0	3	3	0								NA	NA
Q9NVJ2	ADP-ribosylation factor-like protein 8B OS=Homo sapiens OX=9606 GN=ARL8B PE=1 SV=1	21.5	0	0	1	1	0	0	0	0	0	0	0	0	0	0	0	0		0	0	1	1	0								NA	NA
Q9Y2R5	28S ribosomal protein S17, mitochondrial OS=Homo sapiens OX=9606 GN=MRPS17 PE=1 SV=1	14.5	0	0	1	1	0	0	1	1	0	0	0	0	0	0	0	0		0	0	2	1	0								NA	NA
Q6UB35	Monofunctional C1-tetrahydrofolate synthase, mitochondrial OS=Homo sapiens OX=9606 GN=MTHFD1L PE=1 SV=1	105.7	0	0	1	1	0	0	1	1	0	0	0	0	0	0	0	0		0	0	2	2	0								NA	NA
Q96IX5	ATP synthase membrane subunit K, mitochondrial OS=Homo sapiens OX=9606 GN=ATP5MK PE=1 SV=1	6.5	0	0	1	1	0	0	0	0	0	0	0	0	0	0	0	0		0	0	1	1	0								NA	NA
Q04756	Hepatocyte growth factor activator OS=Homo sapiens OX=9606 GN=HGFAC PE=1 SV=1	70.6	0	0	1	1	0	0	0	0	0	0	0	0	0	0	0	0		0	0	1	1	0								NA	NA
Q8WU68	Splicing factor U2AF 26 kDa subunit OS=Homo sapiens OX=9606 GN=U2AF1L4 PE=1 SV=2	25.7	0	0	1	1	0	0	0	0	0	0	0	0	0	0	0	0		0	0	0	0	0								NA	NA
P08240	Signal recognition particle receptor subunit alpha OS=Homo sapiens OX=9606 GN=SRPRA PE=1 SV=2	69.8	0	0	1	1	0	0	0	0	0	0	0	0	0	0	0	0		0	0	1	1	0								NA	NA
P13796	Plastin-2 OS=Homo sapiens OX=9606 GN=LCP1 PE=1 SV=6	70.2	0	0	1	1	2	2	0	0	0	0	0	0	0	unique	0	unique		0	0	0	0	0								NA	NA
Q969Q0	60S ribosomal protein L36a-like OS=Homo sapiens OX=9606 GN=RPL36AL PE=1 SV=3	12.5	0	0	1	1	1	1	0	0	0	0	0	0	0	unique	0	unique		0	0	1	1	0								NA	NA
Q9P287	BRCA2 and CDKN1A-interacting protein OS=Homo sapiens OX=9606 GN=BCCIP PE=1 SV=1	36	0	0	1	1	0	0	1	1	0	0	0	0	0	0	0	0		0	0	2	1	0								NA	NA
Q9Y6A4	Cilia- and flagella-associated protein 20 OS=Homo sapiens OX=9606 GN=CFAP20 PE=1 SV=1	22.8	0	0	1	1	0	0	0	0	0	0	0	0	0	0	0	0		0	0	1	1	0								NA	NA
Q0VDF9	Heat shock 70 kDa protein 14 OS=Homo sapiens OX=9606 GN=HSPA14 PE=1 SV=1	54.8	0	0	1	1	0	0	0	0	0	0	1	1	0	0	0	0		0	0	2	1	0								NA	NA
O75694	Nuclear pore complex protein Nup155 OS=Homo sapiens OX=9606 GN=NUP155 PE=1 SV=1	155.1	0	0	1	1	0	0	0	0	0	0	1	1	0	0	0	0		0	0	2	2	0								NA	NA
Q9BUN8	Derlin-1 OS=Homo sapiens OX=9606 GN=DERL1 PE=1 SV=1	28.8	0	0	1	1	0	0	0	0	0	0	0	0	0	0	0	0		0	0	1	1	0								NA	NA
P84074	Neuron-specific calcium-binding protein hippocalcin OS=Homo sapiens OX=9606 GN=HPCA PE=1 SV=2	22.4	0	0	1	1	0	0	1	1	0	0	0	0	0	0	0	0		0	0	2	1	0								NA	NA
Q9P0J0	NADH dehydrogenase [ubiquinone] 1 alpha subcomplex subunit 13 OS=Homo sapiens OX=9606 GN=NDUFA13 PE=1 SV=3	16.7	0	0	1	1	0	0	0	0	0	0	0	0	0	0	0	0		0	0	1	1	0								NA	NA
Q9UHD1	Cysteine and histidine-rich domain-containing protein 1 OS=Homo sapiens OX=9606 GN=CHORDC1 PE=1 SV=2	37.5	0	0	1	1	0	0	0	0	0	0	0	0	0	0	0	0		0	0	1	1	0								NA	NA
P17066	Heat shock 70 kDa protein 6 OS=Homo sapiens OX=9606 GN=HSPA6 PE=1 SV=2	71	0	0	0	0	5	1	0	0	0	0	0	0	0	unique	0	unique		0	0	0	0	0								NA	NA
Q9UI15	Transgelin-3 OS=Homo sapiens OX=9606 GN=TAGLN3 PE=1 SV=2	22.5	0	0	0	0	1	1	0	0	0	0	0	0	0	unique	0	unique		0	0	0	0	0								NA	NA
Q56UQ5	TPT1-like protein OS=Homo sapiens OX=9606 PE=2 SV=2	15.7	0	0	0	0	1	1	0	0	0	0	0	0	0	unique	0	unique		0	0	0	0	0								NA	NA
Q8TEA8	D-aminoacyl-tRNA deacylase 1 OS=Homo sapiens OX=9606 GN=DTD1 PE=1 SV=2	23.4	0	0	0	0	1	1	0	0	0	0	0	0	0	unique	0	unique		0	0	0	0	0								NA	NA
Q16363	Laminin subunit alpha-4 OS=Homo sapiens OX=9606 GN=LAMA4 PE=1 SV=4	202.4	0	0	0	0	1	1	0	0	0	0	0	0	0	unique	0	unique		0	0	0	0	0								NA	NA
Q13509	Tubulin beta-3 chain OS=Homo sapiens OX=9606 GN=TUBB3 PE=1 SV=2	50.4	0	0	0	0	0	0	37	2	0	0	0	0	0	0	0	0		0	0	71	2	0								NA	NA
Q5QNW6	Histone H2B type 2-F OS=Homo sapiens OX=9606 GN=H2BC18 PE=1 SV=3	13.9	0	0	0	0	0	0	19	0	0	0	0	0	0	0	0	0		0	0	35	0	0								NA	NA
O94905	Erlin-2 OS=Homo sapiens OX=9606 GN=ERLIN2 PE=1 SV=1	37.8	0	0	0	0	0	0	3	1	0	0	0	0	0	0	0	0		0	0	5	1	0								NA	NA
P42166	Lamina-associated polypeptide 2, isoform alpha OS=Homo sapiens OX=9606 GN=TMPO PE=1 SV=2	75.4	0	0	0	0	0	0	4	2	0	0	0	0	0	0	0	0		0	0	5	2	0								NA	NA
P41091	Eukaryotic translation initiation factor 2 subunit 3 OS=Homo sapiens OX=9606 GN=EIF2S3 PE=1 SV=3	51.1	0	0	0	0	0	0	1	1	0	0	0	0	0	0	0	0		0	0	1	1	0								NA	NA
P60763	Ras-related C3 botulinum toxin substrate 3 OS=Homo sapiens OX=9606 GN=RAC3 PE=1 SV=1	21.4	0	0	0	0	0	0	3	2	0	0	1	1	0	0	0	0		0	0	4	2	0								NA	NA
Q9HAV0	Guanine nucleotide-binding protein subunit beta-4 OS=Homo sapiens OX=9606 GN=GNB4 PE=1 SV=3	37.5	0	0	0	0	0	0	3	1	0	0	1	1	0	0	0	0		0	0	4	1	0								NA	NA
Q86UE4	Protein LYRIC OS=Homo sapiens OX=9606 GN=MTDH PE=1 SV=2	63.8	0	0	0	0	0	0	1	1	0	0	0	0	0	0	0	0		0	0	1	1	0								NA	NA
P82933	28S ribosomal protein S9, mitochondrial OS=Homo sapiens OX=9606 GN=MRPS9 PE=1 SV=2	45.8	0	0	0	0	0	0	1	1	0	0	0	0	0	0	0	0		0	0	1	1	0								NA	NA
Q9NPQ8	Synembryn-A OS=Homo sapiens OX=9606 GN=RIC8A PE=1 SV=3	59.7	0	0	0	0	0	0	2	2	0	0	0	0	0	0	0	0		0	0	2	2	0								NA	NA
Q14257	Reticulocalbin-2 OS=Homo sapiens OX=9606 GN=RCN2 PE=1 SV=1	36.9	0	0	0	0	0	0	1	1	0	0	0	0	0	0	0	0		0	0	1	1	0								NA	NA
P11172	Uridine 5'-monophosphate synthase OS=Homo sapiens OX=9606 GN=UMPS PE=1 SV=1	52.2	0	0	0	0	0	0	1	1	0	0	0	0	0	0	0	0		0	0	1	1	0								NA	NA
P49588	Alanine--tRNA ligase, cytoplasmic OS=Homo sapiens OX=9606 GN=AARS1 PE=1 SV=2	106.7	0	0	0	0	0	0	1	1	0	0	0	0	0	0	0	0		0	0	1	1	0								NA	NA
Q04917	14-3-3 protein eta OS=Homo sapiens OX=9606 GN=YWHAH PE=1 SV=4	28.2	0	0	0	0	0	0	4	2	0	0	0	0	0	0	0	0		0	0	5	1	0								NA	NA
Q9BY44	Eukaryotic translation initiation factor 2A OS=Homo sapiens OX=9606 GN=EIF2A PE=1 SV=3	64.9	0	0	0	0	0	0	2	2	0	0	0	0	0	0	0	0		0	0	2	2	0								NA	NA
Q9UI30	Multifunctional methyltransferase subunit TRM112-like protein OS=Homo sapiens OX=9606 GN=TRMT112 PE=1 SV=1	14.2	0	0	0	0	0	0	1	1	0	0	0	0	0	0	0	0		0	0	1	1	0								NA	NA
A6NHR9	Structural maintenance of chromosomes flexible hinge domain-containing protein 1 OS=Homo sapiens OX=9606 GN=SMCHD1 PE=1 SV=2	226.2	0	0	0	0	0	0	1	1	0	0	0	0	0	0	0	0		0	0	1	1	0								NA	NA
Q7RTV0	PHD finger-like domain-containing protein 5A OS=Homo sapiens OX=9606 GN=PHF5A PE=1 SV=1	12.4	0	0	0	0	0	0	1	1	0	0	0	0	0	0	0	0		0	0	1	1	0								NA	NA
P10620	Microsomal glutathione S-transferase 1 OS=Homo sapiens OX=9606 GN=MGST1 PE=1 SV=1	17.6	0	0	0	0	0	0	1	1	0	0	0	0	0	0	0	0		0	0	1	1	0								NA	NA
Q14690	Protein RRP5 homolog OS=Homo sapiens OX=9606 GN=PDCD11 PE=1 SV=3	208.6	0	0	0	0	0	0	2	2	0	0	0	0	0	0	0	0		0	0	2	2	0								NA	NA
Q8NBQ5	Estradiol 17-beta-dehydrogenase 11 OS=Homo sapiens OX=9606 GN=HSD17B11 PE=1 SV=3	32.9	0	0	0	0	0	0	1	1	0	0	0	0	0	0	0	0		0	0	1	1	0								NA	NA
P07305	Histone H1.0 OS=Homo sapiens OX=9606 GN=H1-0 PE=1 SV=3	20.9	0	0	0	0	0	0	2	2	0	0	0	0	0	0	0	0		0	0	2	2	0								NA	NA
Q96T88	E3 ubiquitin-protein ligase UHRF1 OS=Homo sapiens OX=9606 GN=UHRF1 PE=1 SV=1	89.8	0	0	0	0	0	0	2	2	0	0	0	0	0	0	0	0		0	0	2	2	0								NA	NA
Q7L0Y3	tRNA methyltransferase 10 homolog C OS=Homo sapiens OX=9606 GN=TRMT10C PE=1 SV=2	47.3	0	0	0	0	0	0	1	1	0	0	0	0	0	0	0	0		0	0	1	1	0								NA	NA
Q16762	Thiosulfate sulfurtransferase OS=Homo sapiens OX=9606 GN=TST PE=1 SV=4	33.4	0	0	0	0	0	0	1	1	0	0	0	0	0	0	0	0		0	0	1	1	0								NA	NA
Q12907	Vesicular integral-membrane protein VIP36 OS=Homo sapiens OX=9606 GN=LMAN2 PE=1 SV=1	40.2	0	0	0	0	0	0	1	1	0	0	0	0	0	0	0	0		0	0	1	1	0								NA	NA
P27816	Microtubule-associated protein 4 OS=Homo sapiens OX=9606 GN=MAP4 PE=1 SV=3	120.9	0	0	0	0	0	0	1	1	0	0	0	0	0	0	0	0		0	0	1	1	0								NA	NA
O60610	Protein diaphanous homolog 1 OS=Homo sapiens OX=9606 GN=DIAPH1 PE=1 SV=2	141.3	0	0	0	0	0	0	1	1	0	0	0	0	0	0	0	0		0	0	1	1	0								NA	NA
Q9Y6M1	Insulin-like growth factor 2 mRNA-binding protein 2 OS=Homo sapiens OX=9606 GN=IGF2BP2 PE=1 SV=2	66.1	0	0	0	0	0	0	1	1	0	0	0	0	0	0	0	0		0	0	1	1	0								NA	NA
P26358	DNA (cytosine-5)-methyltransferase 1 OS=Homo sapiens OX=9606 GN=DNMT1 PE=1 SV=2	183.1	0	0	0	0	0	0	1	1	0	0	0	0	0	0	0	0		0	0	1	1	0								NA	NA
Q96SK2	Transmembrane protein 209 OS=Homo sapiens OX=9606 GN=TMEM209 PE=1 SV=2	62.9	0	0	0	0	0	0	1	1	0	0	0	0	0	0	0	0		0	0	1	1	0								NA	NA
Q9P003	Protein cornichon homolog 4 OS=Homo sapiens OX=9606 GN=CNIH4 PE=1 SV=1	16.1	0	0	0	0	0	0	1	1	0	0	0	0	0	0	0	0		0	0	1	1	0								NA	NA
Q14353	Guanidinoacetate N-methyltransferase OS=Homo sapiens OX=9606 GN=GAMT PE=1 SV=1	26.3	0	0	0	0	0	0	1	1	0	0	0	0	0	0	0	0		0	0	1	1	0								NA	NA
Q9BYG3	MKI67 FHA domain-interacting nucleolar phosphoprotein OS=Homo sapiens OX=9606 GN=NIFK PE=1 SV=1	34.2	0	0	0	0	0	0	1	1	0	0	0	0	0	0	0	0		0	0	1	1	0								NA	NA
P48060	Glioma pathogenesis-related protein 1 OS=Homo sapiens OX=9606 GN=GLIPR1 PE=1 SV=3	30.3	0	0	0	0	0	0	1	1	0	0	0	0	0	0	0	0		0	0	1	1	0								NA	NA
Q14696	LRP chaperone MESD OS=Homo sapiens OX=9606 GN=MESD PE=1 SV=2	26.1	0	0	0	0	0	0	1	1	0	0	0	0	0	0	0	0		0	0	1	1	0								NA	NA
Q7L576	Cytoplasmic FMR1-interacting protein 1 OS=Homo sapiens OX=9606 GN=CYFIP1 PE=1 SV=1	145.1	0	0	0	0	0	0	1	1	0	0	0	0	0	0	0	0		0	0	1	1	0								NA	NA
Q9H0F6	Sharpin OS=Homo sapiens OX=9606 GN=SHARPIN PE=1 SV=1	39.9	0	0	0	0	0	0	1	1	0	0	0	0	0	0	0	0		0	0	1	1	0								NA	NA
O14548	Cytochrome c oxidase subunit 7A-related protein, mitochondrial OS=Homo sapiens OX=9606 GN=COX7A2L PE=1 SV=2	12.6	0	0	0	0	0	0	1	1	0	0	0	0	0	0	0	0		0	0	1	1	0								NA	NA
O94808	Glutamine--fructose-6-phosphate aminotransferase [isomerizing] 2 OS=Homo sapiens OX=9606 GN=GFPT2 PE=1 SV=3	76.9	0	0	0	0	0	0	1	1	0	0	0	0	0	0	0	0		0	0	1	1	0								NA	NA
O00461	Golgi integral membrane protein 4 OS=Homo sapiens OX=9606 GN=GOLIM4 PE=1 SV=1	81.8	0	0	0	0	0	0	1	1	0	0	0	0	0	0	0	0		0	0	1	1	0								NA	NA
P27707	Deoxycytidine kinase OS=Homo sapiens OX=9606 GN=DCK PE=1 SV=1	30.5	0	0	0	0	0	0	1	1	0	0	0	0	0	0	0	0		0	0	1	1	0								NA	NA
Q9NZT2	Opioid growth factor receptor OS=Homo sapiens OX=9606 GN=OGFR PE=1 SV=3	73.3	0	0	0	0	0	0	1	1	0	0	0	0	0	0	0	0		0	0	1	1	0								NA	NA
Q6IAN0	Dehydrogenase/reductase SDR family member 7B OS=Homo sapiens OX=9606 GN=DHRS7B PE=1 SV=2	35.1	0	0	0	0	0	0	1	1	0	0	0	0	0	0	0	0		0	0	1	1	0								NA	NA
O95235	Kinesin-like protein KIF20A OS=Homo sapiens OX=9606 GN=KIF20A PE=1 SV=1	100.2	0	0	0	0	0	0	1	1	0	0	0	0	0	0	0	0		0	0	1	1	0								NA	NA
Q12788	Transducin beta-like protein 3 OS=Homo sapiens OX=9606 GN=TBL3 PE=1 SV=2	89	0	0	0	0	0	0	1	1	0	0	0	0	0	0	0	0		0	0	1	1	0								NA	NA
Q92804	TATA-binding protein-associated factor 2N OS=Homo sapiens OX=9606 GN=TAF15 PE=1 SV=1	61.8	0	0	0	0	0	0	1	1	0	0	0	0	0	0	0	0		0	0	1	1	0								NA	NA
P40222	Alpha-taxilin OS=Homo sapiens OX=9606 GN=TXLNA PE=1 SV=3	61.9	0	0	0	0	0	0	1	1	0	0	0	0	0	0	0	0		0	0	1	1	0								NA	NA
O75643	U5 small nuclear ribonucleoprotein 200 kDa helicase OS=Homo sapiens OX=9606 GN=SNRNP200 PE=1 SV=2	244.4	0	0	0	0	0	0	1	1	0	0	0	0	0	0	0	0		0	0	1	1	0								NA	NA
Q9Y2R9	28S ribosomal protein S7, mitochondrial OS=Homo sapiens OX=9606 GN=MRPS7 PE=1 SV=2	28.1	0	0	0	0	0	0	1	1	0	0	0	0	0	0	0	0		0	0	1	1	0								NA	NA
Q13177	Serine/threonine-protein kinase PAK 2 OS=Homo sapiens OX=9606 GN=PAK2 PE=1 SV=3	58	0	0	0	0	0	0	1	1	0	0	0	0	0	0	0	0		0	0	1	1	0								NA	NA
Q05519	Serine/arginine-rich splicing factor 11 OS=Homo sapiens OX=9606 GN=SRSF11 PE=1 SV=1	53.5	0	0	0	0	0	0	1	1	0	0	0	0	0	0	0	0		0	0	1	1	0								NA	NA
O75663	TIP41-like protein OS=Homo sapiens OX=9606 GN=TIPRL PE=1 SV=2	31.4	0	0	0	0	0	0	1	1	0	0	0	0	0	0	0	0		0	0	1	1	0								NA	NA
Q12981	Vesicle transport protein SEC20 OS=Homo sapiens OX=9606 GN=BNIP1 PE=1 SV=3	26.1	0	0	0	0	0	0	1	1	0	0	0	0	0	0	0	0		0	0	1	1	0								NA	NA
Q7L0R7	RING finger protein 44 OS=Homo sapiens OX=9606 GN=RNF44 PE=1 SV=1	47.7	0	0	0	0	0	0	1	1	0	0	0	0	0	0	0	0		0	0	1	1	0								NA	NA
P48507	Glutamate--cysteine ligase regulatory subunit OS=Homo sapiens OX=9606 GN=GCLM PE=1 SV=1	30.7	0	0	0	0	0	0	1	1	0	0	0	0	0	0	0	0		0	0	1	1	0								NA	NA
Q9BV86	N-terminal Xaa-Pro-Lys N-methyltransferase 1 OS=Homo sapiens OX=9606 GN=NTMT1 PE=1 SV=3	25.4	0	0	0	0	0	0	1	1	0	0	0	0	0	0	0	0		0	0	1	1	0								NA	NA
P15151	Poliovirus receptor OS=Homo sapiens OX=9606 GN=PVR PE=1 SV=2	45.3	0	0	0	0	0	0	1	1	0	0	0	0	0	0	0	0		0	0	1	1	0								NA	NA
Q92900	Regulator of nonsense transcripts 1 OS=Homo sapiens OX=9606 GN=UPF1 PE=1 SV=2	124.3	0	0	0	0	0	0	2	2	0	0	0	0	0	0	0	0		0	0	1	1	0								NA	NA
Q14137	Ribosome biogenesis protein BOP1 OS=Homo sapiens OX=9606 GN=BOP1 PE=1 SV=2	83.6	0	0	0	0	0	0	1	1	0	0	0	0	0	0	0	0		0	0	1	1	0								NA	NA
Q14767	Latent-transforming growth factor beta-binding protein 2 OS=Homo sapiens OX=9606 GN=LTBP2 PE=1 SV=3	194.9	0	0	0	0	0	0	1	1	0	0	0	0	0	0	0	0		0	0	1	1	0								NA	NA
Q9BZG1	Ras-related protein Rab-34 OS=Homo sapiens OX=9606 GN=RAB34 PE=1 SV=1	29	0	0	0	0	0	0	1	1	0	0	0	0	0	0	0	0		0	0	1	1	0								NA	NA
P33991	DNA replication licensing factor MCM4 OS=Homo sapiens OX=9606 GN=MCM4 PE=1 SV=5	96.5	0	0	0	0	0	0	1	1	0	0	0	0	0	0	0	0		0	0	1	1	0								NA	NA
Q5TAT6	Collagen alpha-1(XIII) chain OS=Homo sapiens OX=9606 GN=COL13A1 PE=1 SV=1	69.9	0	0	0	0	0	0	1	1	0	0	0	0	0	0	0	0		0	0	1	1	0								NA	NA
P19447	General transcription and DNA repair factor IIH helicase subunit XPB OS=Homo sapiens OX=9606 GN=ERCC3 PE=1 SV=1	89.2	0	0	0	0	0	0	1	1	0	0	0	0	0	0	0	0		0	0	1	1	0								NA	NA
Q9NYU2	UDP-glucose:glycoprotein glucosyltransferase 1 OS=Homo sapiens OX=9606 GN=UGGT1 PE=1 SV=3	177.1	0	0	0	0	0	0	1	1	0	0	0	0	0	0	0	0		0	0	1	1	0								NA	NA
Q9BXB5	Oxysterol-binding protein-related protein 10 OS=Homo sapiens OX=9606 GN=OSBPL10 PE=1 SV=2	83.9	0	0	0	0	0	0	1	1	0	0	0	0	0	0	0	0		0	0	1	1	0								NA	NA
P82650	28S ribosomal protein S22, mitochondrial OS=Homo sapiens OX=9606 GN=MRPS22 PE=1 SV=1	41.3	0	0	0	0	0	0	1	1	0	0	0	0	0	0	0	0		0	0	1	1	0								NA	NA
P30566	Adenylosuccinate lyase OS=Homo sapiens OX=9606 GN=ADSL PE=1 SV=2	54.9	0	0	0	0	0	0	1	1	0	0	0	0	0	0	0	0		0	0	2	1	0								NA	NA
Q07960	Rho GTPase-activating protein 1 OS=Homo sapiens OX=9606 GN=ARHGAP1 PE=1 SV=1	50.4	0	0	0	0	0	0	1	1	0	0	0	0	0	0	0	0		0	0	1	1	0								NA	NA
Q9Y697	Cysteine desulfurase, mitochondrial OS=Homo sapiens OX=9606 GN=NFS1 PE=1 SV=3	50.2	0	0	0	0	0	0	1	1	0	0	0	0	0	0	0	0		0	0	1	1	0								NA	NA
Q99848	Probable rRNA-processing protein EBP2 OS=Homo sapiens OX=9606 GN=EBNA1BP2 PE=1 SV=2	34.8	0	0	0	0	0	0	1	1	0	0	0	0	0	0	0	0		0	0	1	1	0								NA	NA
Q6NXE6	Armadillo repeat-containing protein 6 OS=Homo sapiens OX=9606 GN=ARMC6 PE=1 SV=2	54.1	0	0	0	0	0	0	1	1	0	0	0	0	0	0	0	0		0	0	1	1	0								NA	NA
Q96QK1	Vacuolar protein sorting-associated protein 35 OS=Homo sapiens OX=9606 GN=VPS35 PE=1 SV=2	91.6	0	0	0	0	0	0	1	1	0	0	0	0	0	0	0	0		0	0	1	1	0								NA	NA
Q8NEM2	SHC SH2 domain-binding protein 1 OS=Homo sapiens OX=9606 GN=SHCBP1 PE=1 SV=3	75.6	0	0	0	0	0	0	1	1	0	0	0	0	0	0	0	0		0	0	1	1	0								NA	NA
Q9BW60	Elongation of very long chain fatty acids protein 1 OS=Homo sapiens OX=9606 GN=ELOVL1 PE=1 SV=1	32.6	0	0	0	0	0	0	1	1	0	0	0	0	0	0	0	0		0	0	1	1	0								NA	NA
Q6P2Q9	Pre-mRNA-processing-splicing factor 8 OS=Homo sapiens OX=9606 GN=PRPF8 PE=1 SV=2	273.4	0	0	0	0	0	0	1	1	0	0	0	0	0	0	0	0		0	0	1	1	0								NA	NA
Q9NP77	RNA polymerase II subunit A C-terminal domain phosphatase SSU72 OS=Homo sapiens OX=9606 GN=SSU72 PE=1 SV=1	22.6	0	0	0	0	0	0	1	1	0	0	0	0	0	0	0	0		0	0	1	1	0								NA	NA
Q9HB90	Ras-related GTP-binding protein C OS=Homo sapiens OX=9606 GN=RRAGC PE=1 SV=1	44.2	0	0	0	0	0	0	1	1	0	0	0	0	0	0	0	0		0	0	1	1	0								NA	NA
Q9NV31	U3 small nucleolar ribonucleoprotein protein IMP3 OS=Homo sapiens OX=9606 GN=IMP3 PE=1 SV=1	21.8	0	0	0	0	0	0	1	1	0	0	0	0	0	0	0	0		0	0	1	1	0								NA	NA
Q2TAL8	Transcriptional regulator QRICH1 OS=Homo sapiens OX=9606 GN=QRICH1 PE=1 SV=1	86.4	0	0	0	0	0	0	1	1	0	0	0	0	0	0	0	0		0	0	1	1	0								NA	NA
P13674	Prolyl 4-hydroxylase subunit alpha-1 OS=Homo sapiens OX=9606 GN=P4HA1 PE=1 SV=2	61	0	0	0	0	0	0	1	1	0	0	0	0	0	0	0	0		0	0	1	1	0								NA	NA
O95168	NADH dehydrogenase [ubiquinone] 1 beta subcomplex subunit 4 OS=Homo sapiens OX=9606 GN=NDUFB4 PE=1 SV=3	15.2	0	0	0	0	0	0	1	1	0	0	0	0	0	0	0	0		0	0	1	1	0								NA	NA
Q13505	Metaxin-1 OS=Homo sapiens OX=9606 GN=MTX1 PE=1 SV=3	51.4	0	0	0	0	0	0	1	1	0	0	0	0	0	0	0	0		0	0	1	1	0								NA	NA
Q15046	Lysine--tRNA ligase OS=Homo sapiens OX=9606 GN=KARS1 PE=1 SV=3	68	0	0	0	0	0	0	1	1	0	0	0	0	0	0	0	0		0	0	1	1	0								NA	NA
P07602	Prosaposin OS=Homo sapiens OX=9606 GN=PSAP PE=1 SV=2	58.1	0	0	0	0	0	0	1	1	0	0	0	0	0	0	0	0		0	0	1	1	0								NA	NA
P01130	Low-density lipoprotein receptor OS=Homo sapiens OX=9606 GN=LDLR PE=1 SV=1	95.3	0	0	0	0	0	0	1	1	0	0	0	0	0	0	0	0		0	0	1	1	0								NA	NA
Q96EL3	39S ribosomal protein L53, mitochondrial OS=Homo sapiens OX=9606 GN=MRPL53 PE=1 SV=1	12.1	0	0	0	0	0	0	1	1	0	0	0	0	0	0	0	0		0	0	1	1	0								NA	NA
Q15269	Periodic tryptophan protein 2 homolog OS=Homo sapiens OX=9606 GN=PWP2 PE=1 SV=2	102.4	0	0	0	0	0	0	1	1	0	0	0	0	0	0	0	0		0	0	1	1	0								NA	NA
P68400	Casein kinase II subunit alpha OS=Homo sapiens OX=9606 GN=CSNK2A1 PE=1 SV=1	45.1	0	0	0	0	0	0	1	1	0	0	0	0	0	0	0	0		0	0	1	1	0								NA	NA
O43847	Nardilysin OS=Homo sapiens OX=9606 GN=NRDC PE=1 SV=3	131.6	0	0	0	0	0	0	1	1	0	0	0	0	0	0	0	0		0	0	1	1	0								NA	NA
Q96EY7	Pentatricopeptide repeat domain-containing protein 3, mitochondrial OS=Homo sapiens OX=9606 GN=PTCD3 PE=1 SV=3	78.5	0	0	0	0	0	0	1	1	0	0	0	0	0	0	0	0		0	0	1	1	0								NA	NA
P55809	Succinyl-CoA:3-ketoacid coenzyme A transferase 1, mitochondrial OS=Homo sapiens OX=9606 GN=OXCT1 PE=1 SV=1	56.1	0	0	0	0	0	0	1	1	0	0	0	0	0	0	0	0		0	0	1	1	0								NA	NA
Q86WJ1	Chromodomain-helicase-DNA-binding protein 1-like OS=Homo sapiens OX=9606 GN=CHD1L PE=1 SV=3	100.9	0	0	0	0	0	0	1	1	0	0	0	0	0	0	0	0		0	0	1	1	0								NA	NA
Q92542	Nicastrin OS=Homo sapiens OX=9606 GN=NCSTN PE=1 SV=2	78.4	0	0	0	0	0	0	1	1	0	0	0	0	0	0	0	0		0	0	1	1	0								NA	NA
Q04760	Lactoylglutathione lyase OS=Homo sapiens OX=9606 GN=GLO1 PE=1 SV=4	20.8	0	0	0	0	0	0	1	1	0	0	0	0	0	0	0	0		0	0	1	1	0								NA	NA
Q9NX20	39S ribosomal protein L16, mitochondrial OS=Homo sapiens OX=9606 GN=MRPL16 PE=1 SV=1	28.4	0	0	0	0	0	0	1	1	0	0	0	0	0	0	0	0		0	0	1	1	0								NA	NA
Q6P1L8	39S ribosomal protein L14, mitochondrial OS=Homo sapiens OX=9606 GN=MRPL14 PE=1 SV=1	15.9	0	0	0	0	0	0	1	1	0	0	0	0	0	0	0	0		0	0	1	1	0								NA	NA
Q8TAQ2	SWI/SNF complex subunit SMARCC2 OS=Homo sapiens OX=9606 GN=SMARCC2 PE=1 SV=1	132.8	0	0	0	0	0	0	1	1	0	0	0	0	0	0	0	0		0	0	1	1	0								NA	NA
Q8N9T8	Protein KRI1 homolog OS=Homo sapiens OX=9606 GN=KRI1 PE=1 SV=3	82.5	0	0	0	0	0	0	1	1	0	0	0	0	0	0	0	0		0	0	1	1	0								NA	NA
P43246	DNA mismatch repair protein Msh2 OS=Homo sapiens OX=9606 GN=MSH2 PE=1 SV=1	104.7	0	0	0	0	0	0	1	1	0	0	0	0	0	0	0	0		0	0	1	1	0								NA	NA
Q13144	Translation initiation factor eIF-2B subunit epsilon OS=Homo sapiens OX=9606 GN=EIF2B5 PE=1 SV=3	80.3	0	0	0	0	0	0	1	1	0	0	0	0	0	0	0	0		0	0	1	1	0								NA	NA
Q86Y82	Syntaxin-12 OS=Homo sapiens OX=9606 GN=STX12 PE=1 SV=1	31.6	0	0	0	0	0	0	1	1	0	0	0	0	0	0	0	0		0	0	0	0	0								NA	NA
O00743	Serine/threonine-protein phosphatase 6 catalytic subunit OS=Homo sapiens OX=9606 GN=PPP6C PE=1 SV=1	35.1	0	0	0	0	0	0	1	1	0	0	0	0	0	0	0	0		0	0	1	1	0								NA	NA
P59998	Actin-related protein 2/3 complex subunit 4 OS=Homo sapiens OX=9606 GN=ARPC4 PE=1 SV=3	19.7	0	0	0	0	0	0	1	1	0	0	0	0	0	0	0	0		0	0	0	0	0								NA	NA
Q6P1Q9	tRNA N(3)-methylcytidine methyltransferase METTL2B OS=Homo sapiens OX=9606 GN=METTL2B PE=1 SV=3	43.4	0	0	0	0	0	0	1	1	0	0	0	0	0	0	0	0		0	0	1	1	0								NA	NA
Q9NR56	Muscleblind-like protein 1 OS=Homo sapiens OX=9606 GN=MBNL1 PE=1 SV=2	41.8	0	0	0	0	0	0	1	1	0	0	0	0	0	0	0	0		0	0	1	1	0								NA	NA
P51970	NADH dehydrogenase [ubiquinone] 1 alpha subcomplex subunit 8 OS=Homo sapiens OX=9606 GN=NDUFA8 PE=1 SV=3	20.1	0	0	0	0	0	0	1	1	0	0	0	0	0	0	0	0		0	0	1	1	0								NA	NA
P67870	Casein kinase II subunit beta OS=Homo sapiens OX=9606 GN=CSNK2B PE=1 SV=1	24.9	0	0	0	0	0	0	1	1	0	0	0	0	0	0	0	0		0	0	1	1	0								NA	NA
Q96AY3	Peptidyl-prolyl cis-trans isomerase FKBP10 OS=Homo sapiens OX=9606 GN=FKBP10 PE=1 SV=1	64.2	0	0	0	0	0	0	1	1	0	0	0	0	0	0	0	0		0	0	1	1	0								NA	NA
Q5QJE6	Deoxynucleotidyltransferase terminal-interacting protein 2 OS=Homo sapiens OX=9606 GN=DNTTIP2 PE=1 SV=2	84.4	0	0	0	0	0	0	1	1	0	0	0	0	0	0	0	0		0	0	1	1	0								NA	NA
Q8NFJ9	Bardet-Biedl syndrome 1 protein OS=Homo sapiens OX=9606 GN=BBS1 PE=1 SV=1	65	0	0	0	0	0	0	1	1	0	0	0	0	0	0	0	0		0	0	0	0	0								NA	NA
Q15126	Phosphomevalonate kinase OS=Homo sapiens OX=9606 GN=PMVK PE=1 SV=3	22	0	0	0	0	0	0	1	1	0	0	0	0	0	0	0	0		0	0	0	0	0								NA	NA
Q68E01	Integrator complex subunit 3 OS=Homo sapiens OX=9606 GN=INTS3 PE=1 SV=1	118	0	0	0	0	0	0	1	1	0	0	0	0	0	0	0	0		0	0	1	1	0								NA	NA
O00267	Transcription elongation factor SPT5 OS=Homo sapiens OX=9606 GN=SUPT5H PE=1 SV=1	120.9	0	0	0	0	0	0	1	1	0	0	0	0	0	0	0	0		0	0	1	1	0								NA	NA
P04818	Thymidylate synthase OS=Homo sapiens OX=9606 GN=TYMS PE=1 SV=3	35.7	0	0	0	0	0	0	1	1	0	0	0	0	0	0	0	0		0	0	1	1	0								NA	NA
Q9Y696	Chloride intracellular channel protein 4 OS=Homo sapiens OX=9606 GN=CLIC4 PE=1 SV=4	28.8	0	0	0	0	0	0	1	1	0	0	0	0	0	0	0	0		0	0	0	0	0								NA	NA
Q9UN86	Ras GTPase-activating protein-binding protein 2 OS=Homo sapiens OX=9606 GN=G3BP2 PE=1 SV=2	54.1	0	0	0	0	0	0	1	1	0	0	0	0	0	0	0	0		0	0	1	1	0								NA	NA
Q9H2W6	39S ribosomal protein L46, mitochondrial OS=Homo sapiens OX=9606 GN=MRPL46 PE=1 SV=1	31.7	0	0	0	0	0	0	1	1	0	0	0	0	0	0	0	0		0	0	0	0	0								NA	NA
O14908	PDZ domain-containing protein GIPC1 OS=Homo sapiens OX=9606 GN=GIPC1 PE=1 SV=2	36	0	0	0	0	0	0	1	1	0	0	0	0	0	0	0	0		0	0	0	0	0								NA	NA
Q9Y3B8	Oligoribonuclease, mitochondrial OS=Homo sapiens OX=9606 GN=REXO2 PE=1 SV=3	26.8	0	0	0	0	0	0	1	1	0	0	0	0	0	0	0	0		0	0	1	1	0								NA	NA
Q14008	Cytoskeleton-associated protein 5 OS=Homo sapiens OX=9606 GN=CKAP5 PE=1 SV=3	225.4	0	0	0	0	0	0	1	1	0	0	0	0	0	0	0	0		0	0	0	0	0								NA	NA
Q92896	Golgi apparatus protein 1 OS=Homo sapiens OX=9606 GN=GLG1 PE=1 SV=2	134.5	0	0	0	0	0	0	1	1	0	0	0	0	0	0	0	0		0	0	1	1	0								NA	NA
Q9Y2Q3	Glutathione S-transferase kappa 1 OS=Homo sapiens OX=9606 GN=GSTK1 PE=1 SV=3	25.5	0	0	0	0	0	0	1	1	0	0	0	0	0	0	0	0		0	0	1	1	0								NA	NA
P61421	V-type proton ATPase subunit d 1 OS=Homo sapiens OX=9606 GN=ATP6V0D1 PE=1 SV=1	40.3	0	0	0	0	0	0	1	1	0	0	0	0	0	0	0	0		0	0	1	1	0								NA	NA
P00492	Hypoxanthine-guanine phosphoribosyltransferase OS=Homo sapiens OX=9606 GN=HPRT1 PE=1 SV=2	24.6	0	0	0	0	0	0	1	1	0	0	0	0	0	0	0	0		0	0	1	1	0								NA	NA
P23921	Ribonucleoside-diphosphate reductase large subunit OS=Homo sapiens OX=9606 GN=RRM1 PE=1 SV=1	90	0	0	0	0	0	0	1	1	0	0	0	0	0	0	0	0		0	0	1	1	0								NA	NA
Q99536	Synaptic vesicle membrane protein VAT-1 homolog OS=Homo sapiens OX=9606 GN=VAT1 PE=1 SV=2	41.9	0	0	0	0	0	0	1	1	0	0	0	0	0	0	0	0		0	0	0	0	0								NA	NA
P46087	Probable 28S rRNA (cytosine(4447)-C(5))-methyltransferase OS=Homo sapiens OX=9606 GN=NOP2 PE=1 SV=2	89.2	0	0	0	0	0	0	1	1	0	0	0	0	0	0	0	0		0	0	0	0	0								NA	NA
Q92918	Mitogen-activated protein kinase kinase kinase kinase 1 OS=Homo sapiens OX=9606 GN=MAP4K1 PE=1 SV=1	91.2	0	0	0	0	0	0	1	1	0	0	0	0	0	0	0	0		0	0	0	0	0								NA	NA
P49589	Cysteine--tRNA ligase, cytoplasmic OS=Homo sapiens OX=9606 GN=CARS1 PE=1 SV=3	85.4	0	0	0	0	0	0	1	1	0	0	0	0	0	0	0	0		0	0	0	0	0								NA	NA
Q8NE71	ATP-binding cassette sub-family F member 1 OS=Homo sapiens OX=9606 GN=ABCF1 PE=1 SV=2	95.9	0	0	0	0	0	0	1	1	0	0	0	0	0	0	0	0		0	0	0	0	0								NA	NA
Q7Z7H5	Transmembrane emp24 domain-containing protein 4 OS=Homo sapiens OX=9606 GN=TMED4 PE=1 SV=1	25.9	0	0	0	0	0	0	0	0	1	1	2	1	0	0	2.48714	2.48714		0	0	0	0	0								NA	NA
P61006	Ras-related protein Rab-8A OS=Homo sapiens OX=9606 GN=RAB8A PE=1 SV=1	23.7	0	0	0	0	0	0	0	0	0	0	1	1	0	0	0	0		0	0	1	1	0								NA	NA
Q12840	Kinesin heavy chain isoform 5A OS=Homo sapiens OX=9606 GN=KIF5A PE=1 SV=2	117.3	0	0	0	0	0	0	0	0	0	0	1	1	0	0	0	0		0	0	0	0	0								NA	NA
Q9P0M6	Core histone macro-H2A.2 OS=Homo sapiens OX=9606 GN=MACROH2A2 PE=1 SV=3	40	0	0	0	0	0	0	0	0	0	0	1	1	0	0	0	0		0	0	0	0	0								NA	NA
P02675	Fibrinogen beta chain OS=Homo sapiens OX=9606 GN=FGB PE=1 SV=2	55.9	0	0	0	0	0	0	0	0	0	0	1	1	0	0	0	0		0	0	1	1	0								NA	NA
O94907	Dickkopf-related protein 1 OS=Homo sapiens OX=9606 GN=DKK1 PE=1 SV=1	28.7	0	0	0	0	0	0	0	0	0	0	1	1	0	0	0	0		0	0	1	1	0								NA	NA
Q6IS14	Eukaryotic translation initiation factor 5A-1-like OS=Homo sapiens OX=9606 GN=EIF5AL1 PE=2 SV=2	16.8	0	0	0	0	0	0	0	0	0	0	1	1	0	0	0	0		0	0	0	0	0								NA	NA
P31151	Protein S100-A7 OS=Homo sapiens OX=9606 GN=S100A7 PE=1 SV=4	11.5	0	0	0	0	0	0	0	0	0	0	1	1	0	0	0	0		0	0	1	1	0								NA	NA
P55145	Mesencephalic astrocyte-derived neurotrophic factor OS=Homo sapiens OX=9606 GN=MANF PE=1 SV=3	20.7	0	0	0	0	0	0	0	0	0	0	1	1	0	0	0	0		0	0	1	1	0								NA	NA
P22061	Protein-L-isoaspartate(D-aspartate) O-methyltransferase OS=Homo sapiens OX=9606 GN=PCMT1 PE=1 SV=4	24.6	0	0	0	0	0	0	0	0	0	0	0	0	NA	NA	NA	NA		0	0	1	1	0								NA	NA
Q8TCG1	Protein CIP2A OS=Homo sapiens OX=9606 GN=CIP2A PE=1 SV=2	102.1	0	0	0	0	0	0	0	0	0	0	0	0	NA	NA	NA	NA		0	0	1	1	0								NA	NA
